# Supplementary material for: Pseudomonas aeruginosa displays a dormancy phenotype during long-term survival in water
Source: PLoS One. 2018 Sep 20;13(9):e0198384. doi: 10.1371/journal.pone.0198384 (PMC6147739; doi:10.1371/journal.pone.0198384)
Supplement: S1 Table — The PAO1 mini-Tn5-luxCDABE mutant library containing 1369 transcriptional lux fusion strains was inoculated into water in black 96 well microplates and incubated at room temperature. At each time point the optical density (OD600) and luminescence (counts per second) was measured. Gene expression (CPS) readings were taken at day 0, 0.3, 1, 3, 5, 7, 13, 20, 26, and 34. Luminescence was divided by absorbance and fold changes were calculated based on the change in expression (CPS/OD600) compared to time 0. (XLSX) [file pone.0198384.s005.xlsx]

## Sheet: Supplementary Table 1
Supplementary Table 1.
Raw (CPS/OD600) and fold-change (FC) of lux gene expression values for each lux reporter strain throughout 34day incubation period in water.
Number	Plate	Well	Raw 0 days	Raw 0.3 day	FC 0.3 day	Raw 1 day	FC 1 day	Raw 3 day	FC 3 day	Raw 5 day	FC 5 day	Raw 7 day	FC 7 day	Raw day 13	FC day 13	Raw day 20	FC day 20	Raw day 26	FC day 26	Raw day 34	FC day 34	Region_type	Gene	PA	Product_name
1	1	A01	78	179.35	2.29936	174.657	2.2392	192.525	2.46827	196.84	2.52359	118.301	1.51668	203.84	2.61333	297.169	3.80986	412.899	5.29358	239.055	3.06481	gene	PA5472	PA5472	hypothetical protein
2	1	A02	266	337.801	1.26993	384.94	1.44714	164.268	0.617547	509.653	1.91599	181.272	0.681473	282.331	1.0614	207.885	0.781521	330.009	1.24064	413.605	1.5549	gene	PA5330	PA5330	hypothetical protein
3	1	A03	989	3863.97	3.90695	16381.6	16.5638	4927.41	4.98221	4046.74	4.09175	9402.11	9.50668	2262.41	2.28758	18827.1	19.0365	2870.86	2.90279	3839.18	3.88188	gene	pilC	PA4527	still frameshift type 4 fimbrial biogenesis protein PilC
4	1	A04	12991	17321.7	1.33336	5419.68	0.417187	934.397	0.0719265	928.79	0.0714949	2787.78	0.214593	540.143	0.0415782	5052.43	0.388918	1026.45	0.079012	1138.97	0.087674	gene	PA3094	PA3094	probable transcriptional regulator
5	1	A05	298	257.136	0.862874	164.194	0.550986	102.77	0.344867	145.248	0.487411	150.997	0.5067	305.319	1.02456	379.46	1.27336	191.983	0.644238	289.227	0.970562	gene	PA3965	PA3965	probable transcriptional regulator
6	1	A06	7614	2088.54	0.274302	2778.92	0.364975	676.954	0.0889091	528.073	0.0693555	1629.85	0.214059	371.913	0.048846	2202.74	0.289301	305.938	0.0401809	175.087	0.0229954	gene	PA5472	PA5472	hypothetical protein
7	1	A07	3338	1273.85	0.381621	4322.21	1.29485	622.438	0.18647	521.798	0.15632	1762.91	0.528133	303.866	0.0910323	1858.63	0.55681	203.51	0.0609678	213.871	0.0640717	gene	PA5472	PA5472	hypothetical protein
8	1	A08	60	169.062	2.81771	126.108	2.1018	104.344	1.73907	183.698	3.06164	146.8	2.44666	50.6161	0.843601	159.427	2.65711	126.346	2.10577	198.775	3.31292	gene	PA5541	PA5541	probable dihydroorotase
9	1	A09	7963	3849.45	0.483417	6608.09	0.82985	1842.14	0.231337	1342.61	0.168606	3879	0.487129	882.935	0.11088	5806.08	0.729132	912.938	0.114647	1026.66	0.128929	gene	gcvT1	PA5215	glycine-cleavage system protein T1
10	1	A10	472	567.232	1.20176	726.148	1.53845	291.264	0.617084	191.425	0.405561	706.708	1.49726	222.102	0.470555	738.864	1.56539	95.4664	0.202259	242.802	0.514411	intergenic
11	1	A11	23877	4792.12	0.2007	8935.04	0.374211	804.622	0.0336986	981.835	0.0411205	3874.83	0.162283	657.857	0.0275519	7989.76	0.334622	1126.63	0.0471847	596.088	0.024965	gene	PA4463	PA4463	conserved hypothetical protein
12	1	A12	94386	23155.6	0.245329	23793.5	0.252087	10969.2	0.116217	11711.5	0.124081	58235.7	0.616995	6673.45	0.0707038	170737	1.80892	19199.4	0.203414	14731.6	0.156078	gene	PA1285	PA1285	probable transcriptional regulator
13	1	B01	196	175.414	0.894968	334.956	1.70896	185.685	0.947371	211.632	1.07975	296.163	1.51104	535.21	2.73066	107.506	0.548502	94.7513	0.483425	298.575	1.52334	gene	PA5472	PA5472	hypothetical protein
14	1	B02	200	257.326	1.28663	186.248	0.931238	160.346	0.801729	187.174	0.935871	280.602	1.40301	165.655	0.828276	187.799	0.938996	106.287	0.531437	133.326	0.66663	gene	PA4936	PA4936	probable rRNA methylase
15	1	B03	124	231.067	1.86344	201.149	1.62217	132.506	1.0686	201.605	1.62584	131.289	1.05878	107.75	0.868948	204.206	1.64682	132.979	1.07241	110.941	0.894688	gene	PA5472	PA5472	hypothetical protein
16	1	B04	10546	8856.6	0.839806	2698.84	0.255911	328.577	0.0311565	449.538	0.0426264	2208.91	0.209454	237.737	0.0225429	3002.54	0.284709	1373.2	0.130211	419.541	0.039782	gene	PA5472	PA5472	hypothetical protein
17	1	B05	10480	19261.7	1.83795	6827.04	0.651436	1341.61	0.128016	980.984	0.0936054	2140.75	0.20427	711.417	0.0678833	2995.85	0.285864	549.34	0.0524179	716.184	0.0683382	gene	PA5491	PA5491	probable cytochrome
18	1	B06	31757	23315.4	0.734182	3891.51	0.12254	1060.58	0.0333966	942.67	0.0296838	5114.11	0.161039	681.275	0.0214528	10102.5	0.318118	4411.07	0.138901	2238.49	0.0704882	gene	PA4936	PA4936	probable rRNA methylase
19	1	B07	2231	2393.13	1.07267	4040.56	1.8111	928.872	0.416348	1203.21	0.539314	4416.7	1.9797	442.744	0.198451	4268.4	1.91322	1647.07	0.738266	1186.44	0.531799	gene	PA5502	PA5502	hypothetical protein
20	1	B08	4706	1698.18	0.360855	3986.24	0.847055	876.569	0.186266	692.37	0.147125	3624.26	0.770135	406.926	0.0864695	3206.82	0.681433	1115.32	0.237	511.502	0.108691	gene	PA5472	PA5472	hypothetical protein
21	1	B09	34918	11639.9	0.33335	7800.31	0.223389	2772.83	0.0794099	2872.37	0.0822606	4661.16	0.133489	952.904	0.0272898	7421.84	0.212551	1798.9	0.0515179	1220.13	0.0349426	gene	pepA	PA3831	leucine aminopeptidase
22	1	B10	62288	35732.6	0.573667	17601.2	0.282578	3918.01	0.0629015	3979.81	0.0638937	9261.35	0.148686	1664.99	0.0267304	16269.1	0.261192	3458.71	0.0555276	2581.65	0.041447	gene	nuoB	PA2638	NADH dehydrogenase I chain B
23	1	B11	20998	4493.63	0.214003	5182.2	0.246795	810.178	0.0385836	916.757	0.0436592	3434.03	0.163541	659.364	0.0314013	5732.41	0.272998	1410.84	0.0671893	641.476	0.0305494	gene	PA0056	PA0056	probable transcriptional regulator
24	1	B12	22144	4135.9	0.186773	5653.56	0.255309	848.979	0.038339	928.561	0.0419328	3834.08	0.173143	489.601	0.0221099	4058.66	0.183285	1704.55	0.0769757	315.65	0.0142544	gene	PA0056	PA0056	probable transcriptional regulator
25	1	C01	9287	2549.33	0.274505	1865.19	0.200839	452.665	0.0487417	565.656	0.0609083	1645.63	0.177198	276.863	0.0298119	3999.7	0.430677	1864.25	0.200738	510.547	0.0549744	gene	pepA	PA3831	leucine aminopeptidase
26	1	C02	25111	23288.1	0.927406	10230.2	0.407397	1182.58	0.0470941	693.389	0.0276129	836.521	0.0333129	309.522	0.0123262	1615.13	0.0643198	720.735	0.028702	578.243	0.0230275	gene	PA0578	PA0578	conserved hypothetical protein
27	1	C03	75895	15428.9	0.203293	2530.84	0.0333466	337.934	0.00445265	299.516	0.00394645	983.234	0.0129552	232.48	0.00306318	1949.54	0.0256874	476.968	0.00628458	435.661	0.00574031	gene	PA5472	PA5472	hypothetical protein
28	1	C04	13000	2982.8	0.229446	4151.33	0.319333	814.285	0.0626373	868.284	0.0667911	2977.79	0.229061	354.919	0.0273014	2838.47	0.218344	1269.5	0.0976535	687.367	0.0528744	gene	PA3157	PA3157	probable acetyltransferase
29	1	C05	71393	50658.4	0.70957	6277.95	0.0879351	1253.88	0.0175631	1603.97	0.0224668	9433.05	0.132128	775.369	0.0108606	23289.1	0.32621	9531.42	0.133506	2552.71	0.0357557	gene	holB	PA2961	DNA polymerase III, delta prime subunit
30	1	C06	9228	2520.05	0.273087	2254.15	0.244273	652.663	0.0707264	675.844	0.0732384	2871.45	0.311168	352.87	0.0382391	3574.95	0.387403	1880.34	0.203764	770.312	0.0834755	gene	PA5472	PA5472	hypothetical protein
31	1	C07	76096	36799.4	0.483592	14065.9	0.184844	2522.44	0.0331481	3652.61	0.0480001	15920.9	0.209221	2622.74	0.0344662	24426.7	0.320998	7574.26	0.0995356	5470.35	0.0718875	gene	PA5472	PA5472	hypothetical protein
32	1	C08	6373	3549.55	0.556967	8415.79	1.32054	2227.9	0.349585	1726.21	0.270864	10121.1	1.58813	1202.36	0.188665	11149.1	1.74942	5160.77	0.809786	2702.16	0.424002	gene	PA4936	PA4936	probable rRNA methylase
33	1	C09	5372	2785.1	0.518448	3506.34	0.652707	709.519	0.132077	809.253	0.150643	3567.12	0.664022	531.667	0.09897	4128.8	0.768578	1168.59	0.217534	746.778	0.139013	gene	PA5472	PA5472	hypothetical protein
34	1	C10	6848	2103.82	0.307217	3500.54	0.511177	931.115	0.135969	653.587	0.095442	3612.11	0.527469	733.432	0.107102	3900.75	0.569618	1521.86	0.222234	824.328	0.120375	gene	nqrB	PA2998	Na+-translocating NADH:ubiquinone oxidoreductase subunit Nrq2
35	1	C11	1134	632.683	0.557922	1949.6	1.71922	484.958	0.427653	439.799	0.38783	2056.68	1.81365	330.461	0.291412	1968.34	1.73575	932.027	0.821893	373.485	0.329352	gene	PA0079	PA0079	hypothetical protein
36	1	C12	11143	5936.58	0.532763	10749.4	0.964681	1521.71	0.136562	1450.99	0.130216	5638.79	0.506039	608.99	0.0546522	6742.92	0.605126	3688.29	0.330996	1321.44	0.118589	gene	PA5472	PA5472	hypothetical protein
37	1	D01	39581	23223.9	0.586743	5774.89	0.145901	817.951	0.0206652	991.592	0.0250522	4212.98	0.106439	686.817	0.0173522	9770.82	0.246856	4721.33	0.119283	2006.18	0.0506854	gene	PA5398	PA5398	probable FMN oxidoreductase
38	1	D02	1265	2312.35	1.82794	6347.64	5.0179	1588.34	1.25561	2561.69	2.02505	9351.79	7.39272	827.773	0.654366	9408.53	7.43758	5310.26	4.19783	1207.39	0.954455	gene	PA0855	PA0855	hypothetical protein
39	1	D03	91164	102811	1.12776	77973.4	0.855309	12947.2	0.142021	15839.1	0.173743	58073.2	0.637019	7575.48	0.0830973	110947	1.217	37374.4	0.409969	36286.4	0.398034	gene	PA5398	PA5398	probable FMN oxidoreductase
40	1	D04	451	333.479	0.739421	305.472	0.677321	312.179	0.692194	258.263	0.572644	306.884	0.680451	260.627	0.577886	392.594	0.870496	228.419	0.506472	214.848	0.476382	intergenic	PA0120-PA0121
41	1	D05	7838	48852.7	6.23281	65291.8	8.33016	19103	2.43723	31864.7	4.06542	105613	13.4745	11549.1	1.47348	208060	26.545	100704	12.8482	32454.5	4.14066	gene	PA5400	PA5400	probable electron transfer flavoprotein alpha subunit
42	1	D06	3893	2062.53	0.529804	2766.92	0.710743	979.851	0.251696	1224.86	0.314633	4340.4	1.11492	492.831	0.126594	5767.49	1.4815	2707.29	0.695424	1203.13	0.309048	gene	PA5502	PA5502	hypothetical protein
43	1	D07	17944	21207.2	1.18186	2955.21	0.164691	506.313	0.0282163	521.665	0.0290718	1486.61	0.0828473	307.871	0.0171573	3487.92	0.194378	789.798	0.0440146	1013.54	0.0564836	gene	PA5505	PA5505	probable TonB-dependent receptor
44	1	D08	15668	58854.3	3.75634	94536.7	6.03375	20738.1	1.3236	32148.6	2.05186	93184.6	5.94745	10795.6	0.68902	211589	13.5046	72962.1	4.65676	39564.8	2.5252	gene	PA5398	PA5398	probable FMN oxidoreductase
45	1	D09	12184	52425.3	4.3028	75314.7	6.18144	16429.8	1.34847	21165.8	1.73718	58774.9	4.82395	6231.03	0.511411	180531	14.8171	53610.5	4.40008	23615.5	1.93824	gene	PA5398	PA5398	probable FMN oxidoreductase
46	1	D10	19570	43136.1	2.2042	48570.9	2.48191	9696.38	0.495471	14128.2	0.721931	61574.5	3.14637	8391.01	0.428769	141748	7.24315	66383.1	3.39209	26091.2	1.33323	gene	PA5398	PA5398	probable FMN oxidoreductase
47	1	D11	3802	2188.96	0.575738	9489.71	2.49598	1655.54	0.435438	1822.12	0.479252	8123.51	2.13664	861.095	0.226485	10833.4	2.84939	5461.46	1.43647	2073.38	0.545338	gene	PA0578	PA0578	conserved hypothetical protein
48	1	D12	8389	4154.49	0.495231	8284.29	0.987519	1907.34	0.227362	2340.21	0.278961	7717.87	0.919999	753.15	0.0897782	12882.4	1.53563	6456.14	0.769596	1123.39	0.133913	gene	pepA	PA3831	leucine aminopeptidase
49	1	E01	21966	4851.98	0.220886	5728.21	0.260776	870.011	0.0396072	1297.55	0.059071	5727.23	0.260732	586.913	0.0267191	6549.53	0.298167	4002.92	0.182233	1326.83	0.0604039	gene	PA0056	PA0056	probable transcriptional regulator
50	1	E02	25561	17386.4	0.680193	8535.04	0.333909	2985.52	0.1168	1902.71	0.0744381	4353.46	0.170317	801.15	0.0313427	8939.34	0.349726	4287.68	0.167743	2749.16	0.107553	gene	flgF	PA1081	flagellar basal-body rod protein FlgF
51	1	E03	9621	4237.42	0.440434	1542.53	0.160329	504.395	0.0524264	753.619	0.0783307	2577.78	0.267932	509.683	0.0529761	4277.47	0.444597	2203.55	0.229035	679.867	0.0706649	gene	PA5383	PA5383	conserved hypothetical protein
52	1	E04	41679	35582.9	0.853737	5059.32	0.121388	490.287	0.0117634	428.596	0.0102833	1097.86	0.0263409	474.072	0.0113744	3029.16	0.0726784	1235.82	0.029651	1153.72	0.027681	gene	PA4936	PA4936	probable rRNA methylase
53	1	E05	445	291.411	0.654856	182.313	0.409693	121.322	0.272634	300.185	0.674572	217.327	0.488376	301.552	0.677645	388.434	0.872886	396.509	0.891031	259.568	0.583299	gene	PA3352	PA3352	hypothetical protein
54	1	E06	4059	2358.2	0.580981	4983.6	1.22779	1283.25	0.316148	1761.75	0.434036	9605.45	2.36646	1080.28	0.266144	16927.8	4.17044	9298.69	2.29088	2004.32	0.493796	gene	PA5122	PA5122	hypothetical protein
55	1	E07	105765	15907.2	0.150401	28817	0.272462	7508.84	0.0709955	9878.05	0.0933962	38520.4	0.364208	4335.6	0.0409928	54633.2	0.516552	38400.5	0.363074	16852.1	0.159335	gene	PA2931	PA2931	probable transcriptional regulator
56	1	E08	13705	4885.45	0.356472	9788.03	0.714194	2433.34	0.177551	3572.83	0.260695	10957.7	0.799539	1577.77	0.115123	14061.1	1.02598	6839.14	0.499025	4623.21	0.337337	gene	PA5330	PA5330	hypothetical protein
57	1	E09	4027	2601.05	0.645903	3922.95	0.974162	529.567	0.131504	1238.15	0.307462	3772.29	0.93675	671.46	0.16674	2961.74	0.735471	2371.49	0.588897	1057.58	0.262622	gene	PA5472	PA5472	hypothetical protein
58	1	E10	135691	169399	1.24842	124487	0.917427	18156.7	0.133809	26203.8	0.193114	105673	0.778777	12447.5	0.0917342	345242	2.54433	154868	1.14133	59665.9	0.439719	gene	PA3690	PA3690	probable metal-transporting P-type ATPase
59	1	E11	23136	6867.42	0.296828	19863.4	0.858551	4861.24	0.210116	4386.96	0.189616	20689.9	0.894271	1348.31	0.0582775	54845.1	2.37055	29970.3	1.29539	6403.02	0.276756	gene	PA2551	PA2551	probable transcriptional regulator
60	1	E12	46570	12726.5	0.273276	27788.5	0.596704	5622.37	0.120729	5395.6	0.11586	31560.6	0.677702	2245.97	0.0482278	76907.1	1.65143	45150.9	0.969528	4923.28	0.105718	gene	PA5491	PA5491	probable cytochrome
61	1	F01	100932	85540.3	0.847504	86866.7	0.860645	17513.9	0.173522	23180.4	0.229663	83721.5	0.829484	39679.1	0.393128	271607	2.69099	170418	1.68844	59058.8	0.585135	gene	PA5398	PA5398	probable FMN oxidoreductase
62	1	F02	135146	121853	0.90164	61405.5	0.454364	8402.51	0.0621736	3680.74	0.0272353	3841.6	0.0284256	1236.52	0.00914955	6421.44	0.0475148	3119.66	0.0230836	1520.93	0.011254	gene	nfxB	PA4600	transcriptional regulator NfxB
63	1	F03	39474	19450.3	0.492738	7956.44	0.201562	1961.26	0.0496849	3537.48	0.0896154	10384.4	0.263068	1410.02	0.0357203	22315.4	0.565319	14689.4	0.372129	5686.52	0.144057	intergenic	PA0886-acsA
64	1	F04	58971	17670.3	0.299644	42375	0.718573	9823.36	0.16658	13958.3	0.236698	62227.4	1.05522	6613.02	0.11214	125481	2.12785	63240.2	1.07239	27994.9	0.474723	gene	PA0587	PA0587	conserved hypothetical protein
65	1	F05	9417	2959.51	0.314273	5682.17	0.603395	1709.04	0.181484	2732.45	0.290161	10238.6	1.08725	1465.59	0.155633	14601.3	1.55053	8704.28	0.924316	3840.57	0.407834	gene	PA4936	PA4936	probable rRNA methylase
66	1	F06	534	470.638	0.881344	225.753	0.422759	164.939	0.308875	191.809	0.359193	287.47	0.538334	103.161	0.193185	306.351	0.573691	287.141	0.537717	178.804	0.334839	gene	pepA	PA3831	leucine aminopeptidase
67	1	F07	28262	37422.5	1.32413	58105.2	2.05595	9938.22	0.351646	12007.2	0.424854	40236.7	1.4237	5128.98	0.18148	74529.3	2.63708	35009.5	1.23875	13679	0.484008	gene	PA4936	PA4936	probable rRNA methylase
68	1	F08	271	373.043	1.37654	286.272	1.05635	287.308	1.06018	183.994	0.678945	314.826	1.16172	202.907	0.748734	144.671	0.533842	124.599	0.459774	195.998	0.723238	intergenic	PA5528-PA5529
69	1	F09	38879	92435	2.3775	107830	2.77349	18723.4	0.481581	35952	0.924715	104986	2.70034	14559.9	0.374492	173.641	0.00446618	338.433	0.00870479	268.666	0.0069103	gene	PA5398	PA5398	probable FMN oxidoreductase
70	1	F10	24949	71533.8	2.8672	90975.3	3.64645	20341	0.815304	33815.7	1.35539	88240.5	3.53684	15824.6	0.634277	325.332	0.0130399	203.2	0.0081446	210.369	0.00843196	gene	PA5398	PA5398	probable FMN oxidoreductase
71	1	F11	4003	1485.95	0.37121	3787	0.946042	554.901	0.138621	862.328	0.21542	2135.9	0.533575	526.813	0.131605	232.752	0.0581445	232.466	0.0580729	297.428	0.0743012	gene	PA5472	PA5472	hypothetical protein
72	1	F12	7161	1703.39	0.23787	4797.24	0.669913	758.29	0.105892	1022.57	0.142797	2926.01	0.408604	261.237	0.0364805	207.128	0.0289244	291.106	0.0406517	388.921	0.054311	gene	PA5472	PA5472	hypothetical protein
73	1	G01	166939	93418.3	0.559595	86318.2	0.517064	28940.7	0.173361	39992.7	0.239565	147134	0.881366	10654.4	0.0638222	215.666	0.00129188	58.6656	0.00035142	186.779	0.00111885	gene	PA5398	PA5398	probable FMN oxidoreductase
74	1	G02	3587	1303.55	0.363408	2227.53	0.621	800.939	0.223289	1020.78	0.284576	3309.22	0.92256	442.309	0.123309	111.675	0.0311332	50.0214	0.0139452	86.7377	0.0241811	gene	pepA	PA3831	leucine aminopeptidase
75	1	G03	7052	2225.79	0.315625	2940.73	0.417006	1251.61	0.177483	1735.2	0.246058	7080.41	1.00403	746.3	0.105828	2554.65	0.362258	3260.66	0.462373	1574.96	0.223336	gene	PA5441	PA5441	hypothetical protein
76	1	G04	43783	13642	0.311581	5434.22	0.124117	1404.64	0.0320818	2486.05	0.0567812	12687.6	0.289784	1081.26	0.0246959	352.519	0.00805151	349.094	0.00797327	269.961	0.00616588	gene	PA5546	PA5546	conserved hypothetical protein
77	1	G05	201583	117375	0.582266	26577.8	0.131846	4830.03	0.0239605	3717.69	0.0184425	5258.04	0.0260838	1652.53	0.00819776	215.449	0.00106879	161.577	0.000801539	107.956	0.000535539	gene	folE2	PA1674	GTP cyclohydrolase I precursor
78	1	G06	262639	156882	0.597329	42585.7	0.162145	5475.91	0.0208496	3853.64	0.0146728	4195.85	0.0159757	2161.46	0.00822979	6726.33	0.0256105	4433.07	0.016879	2836.36	0.0107995	gene	PA5398	PA5398	probable FMN oxidoreductase
79	1	G07	1744	967.369	0.554684	3633.88	2.08365	1506.27	0.86369	1937.49	1.11094	7333.18	4.20481	896.086	0.513811	215.044	0.123305	169.818	0.0973728	165.487	0.0948895	gene	PA0855	PA0855	hypothetical protein
80	1	G08	12105	15917.4	1.31494	29521.1	2.43875	6392.14	0.528058	4711.14	0.38919	17202.8	1.42113	2159.06	0.178361	363.511	0.0300298	319.75	0.0264147	401.552	0.0331724	gene	PA3188	PA3188	probable permease of ABC sugar transporter
81	1	G09	66465	45950	0.691341	86167.6	1.29644	29120.2	0.438128	31683.7	0.476698	125032	1.88117	10811.3	0.162661	82.0708	0.0012348	88.0493	0.00132475	114.67	0.00172526	gene	PA5398	PA5398	probable FMN oxidoreductase
82	1	G10	8275	2540.57	0.307017	2448.19	0.295854	475.844	0.0575038	619.586	0.0748744	2273.53	0.274746	329.067	0.0397664	5904.99	0.713594	8157.67	0.985821	3916.56	0.4733	gene	PA5383	PA5383	conserved hypothetical protein
83	1	G11	9176	7500.39	0.817392	4681.2	0.510157	733.084	0.0798915	1139.34	0.124165	1875.69	0.204412	471.152	0.0513461	408.225	0.0444883	331.525	0.0361296	178.555	0.0194589	gene	PA2906	PA2906	probable oxidoreductase
84	1	G12	14189	3407.23	0.240132	3297.22	0.232378	745.241	0.0525224	724.14	0.0510353	2335.55	0.164603	197.491	0.0139186	197.395	0.0139119	262.173	0.0184772	151.545	0.0106805	gene	prpD	PA0792	propionate catabolic protein PrpD
85	1	H01	383	362.918	0.947566	317.068	0.827853	248.864	0.649775	268.385	0.700743	389.701	1.0175	306.748	0.800909	69.6723	0.181912	81.5663	0.212967	109.428	0.285714	intergenic	PA3132-PA3133
86	1	H02	310	247.188	0.797379	350.221	1.12975	141.298	0.455801	189.288	0.610607	355.126	1.14557	279.94	0.903032	251.875	0.812501	169.838	0.547864	209.458	0.675672	gene	dht	PA0441	dihydropyrimidinase
87	1	H03	483	278.687	0.576991	146.374	0.303051	192.182	0.397891	3382.62	7.00335	9213.1	19.0747	1134.55	2.34896	798.168	1.65252	666.963	1.38088	442.176	0.915478	gene	arnT	PA3556	inner membrane L-Ara4N transferase ArnT
88	1	H04	212	216.427	1.02088	189.118	0.892066	273.735	1.2912	173.865	0.820119	341.788	1.61221	232.688	1.09759	127.074	0.599407	135.788	0.640508	145.446	0.686065	gene	PA3965	PA3965	probable transcriptional regulator
89	1	H05	464	245.813	0.52977	186.807	0.402601	136.655	0.294514	147.388	0.317646	252.865	0.544967	269.096	0.579947	265.845	0.572942	371.075	0.79973	231.33	0.498556	gene	PA3697	PA3697	hypothetical protein
90	1	H06	47074	10967.6	0.232987	5811.42	0.123453	1154.59	0.0245272	1579.45	0.0335525	5811.81	0.123461	362.78	0.0077066	452.492	0.00961234	452.121	0.00960448	334.12	0.00709776	gene	PA0779	PA0779	probable ATP-dependent protease
91	1	H07	7501	13359.9	1.78108	19601.9	2.61324	2072.76	0.276331	2295.25	0.305993	7594.57	1.01247	492.297	0.0656309	171.044	0.0228029	185.499	0.02473	180.697	0.0240898	gene	PA4621	PA4621	probable oxidoreductase
92	1	H08	1030	1038.88	1.00862	2590.14	2.5147	580.856	0.563937	1073.77	1.0425	2320.97	2.25337	360.835	0.350325	114.402	0.11107	296.939	0.28829	551.402	0.535342	gene	PA4719	PA4719	probable transporter
93	1	H09	7212	8294.61	1.15011	6650.24	0.922107	1039.92	0.144193	1548.36	0.214693	2692.62	0.373353	543.856	0.0754099	126.663	0.0175629	113.037	0.0156735	188.475	0.0261336	gene	PA4543	PA4543	conserved hypothetical protein
94	1	H10	412	291.717	0.708052	305.465	0.741419	236.123	0.573113	254.26	0.617135	400.902	0.973063	217.695	0.528385	75.4743	0.18319	90.0814	0.218644	93.991	0.228134	gene	PA0150	PA0150	probable transmembrane sensor
95	1	H11	90874	56593.6	0.62277	75257.4	0.828151	17509.1	0.192675	27358.4	0.301059	87111.6	0.958598	6006.47	0.0660967	7529.14	0.0828525	7777.94	0.0855904	3610.33	0.0397289	gene	PA5400	PA5400	probable electron transfer flavoprotein alpha subunit
96	1	H12	1020	784.526	0.769143	713.645	0.699652	324.777	0.318409	333.508	0.326969	760.146	0.745241	273.408	0.268047	203.466	0.199477	463.728	0.454635	295.989	0.290185	gene	PA4065	PA4065	hypothetical protein
97	2	A01	2163	1497.04	0.692113	444.891	0.205682	125.965	0.0582361	223.007	0.103101	166.007	0.0767484	148.105	0.068472	84.4516	0.0390437	89.5786	0.041414	126.414	0.0584437	gene	uvrC	PA2585	excinuclease ABC subunit C
98	2	A02	102	460.049	4.51028	226.396	2.21956	286.986	2.81359	207.977	2.03899	212.898	2.08723	404.551	3.96619	204.538	2.00527	172.402	1.69021	199.358	1.95449	gene	ppkA	PA0074	serine/threonine protein kinase PpkA
99	2	A03	392	391.098	0.997699	385.875	0.984374	238.728	0.609	307.8	0.785205	248.311	0.633446	296.849	0.757267	1261.47	3.21804	1923.75	4.90753	816.982	2.08414	gene	hisP	PA2926	histidine transport protein HisP
100	2	A04	250	256.707	1.02683	359.16	1.43664	168.419	0.673675	359.825	1.4393	465.001	1.86	350.561	1.40225	362.86	1.45144	228.558	0.914234	324.493	1.29797	gene	PA3660	PA3660	probable sodium/hydrogen antiporter
101	2	A05	181	308.995	1.70715	225.683	1.24687	364.354	2.013	323.66	1.78818	279.675	1.54516	236.767	1.3081	206.559	1.14121	268.241	1.48199	174.628	0.964794	intergenic
102	2	A06	92	93.2559	1.01365	42.9749	0.467119	142.357	1.54736	122.516	1.33169	115.805	1.25875	103.383	1.12373	228.177	2.48018	172.986	1.88028	139.752	1.51905	intergenic	PA1158-PA1159
103	2	A07	167	89.0089	0.532988	61.1108	0.365933	61.2988	0.367059	38.2564	0.229081	56.8039	0.340143	45.7848	0.274161	19321.6	115.698	21125.9	126.502	6712.68	40.1957	gene	PA5390	PA5390	probable peptidic bond hydrolase
104	2	A08	48361	21509.2	0.444763	3918.4	0.081024	578.858	0.0119695	758.065	0.0156751	1051.9	0.021751	324.644	0.00671294	317.147	0.00655791	237.465	0.00491027	203.527	0.0042085	gene	PA2631	PA2631	probable acetyl transferase
105	2	A09	1887	1089	0.577107	1385.3	0.734128	167.047	0.088525	118.612	0.0628575	183.402	0.0971924	115.796	0.061365	343.085	0.181815	286.376	0.151763	226.668	0.120121	gene	ilvD	PA0353	dihydroxy-acid dehydratase
106	2	A10	5072	2911.26	0.573987	1250.04	0.246459	83.8237	0.0165267	157.554	0.0310635	142.27	0.02805	92.8251	0.0183015	47.005	0.00926754	43.732	0.00862223	93.4232	0.0184194	intergenic	PA0574-PA0574.1
107	2	A11	5532	1564.41	0.282793	2251.17	0.406936	747.04	0.13504	1240.39	0.224221	2318.37	0.419083	732.594	0.132428	283.556	0.0512575	292.027	0.0527887	152.57	0.0275795	intergenic	PA3919-PA3920
108	2	A12	204	219.897	1.07793	172.995	0.848012	175.367	0.859641	166.799	0.817642	253.827	1.24425	179.311	0.878975	98.88	0.484706	29.8203	0.146178	141.298	0.692636	gene	PA5165	PA5165	probable two-component sensor
109	2	B01	230	149.84	0.65148	450.237	1.95755	219.105	0.95263	280.605	1.22002	196.251	0.853267	383.583	1.66775	418.274	1.81858	358.002	1.55653	277.235	1.20537	gene	PA3473	PA3473	hypothetical protein
110	2	B02	187	177.536	0.949389	73.5222	0.393167	68.6965	0.367361	35.4399	0.189518	92.0909	0.492465	90.7384	0.485232	1609.95	8.60936	910.891	4.87108	597.951	3.1976	gene	PA1194	PA1194	probable amino acid permease
111	2	B03	120898	49142.5	0.406479	15882.4	0.13137	1980.85	0.0163845	1715.25	0.0141875	2507.07	0.020737	785.747	0.00649926	220.856	0.00182679	159.471	0.00131905	193.686	0.00160206	gene	PA3965	PA3965	probable transcriptional regulator
112	2	B04	469	640.192	1.36502	214.794	0.457984	131.621	0.280641	185.569	0.39567	256.043	0.545934	204.93	0.436951	106589	227.269	85826.3	182.999	40709.5	86.8006	intergenic	PA3839-PA3840
113	2	B05	132	224.007	1.69702	211.962	1.60578	135.303	1.02502	222.781	1.68773	225.744	1.71018	243.901	1.84774	268.709	2.03568	212.963	1.61335	139.959	1.0603	intergenic	PA3839-PA3840
114	2	B06	74	89.6437	1.2114	93.3335	1.26126	106.542	1.43976	93.1581	1.25889	134.611	1.81907	107.452	1.45206	222.208	3.00281	528.223	7.13815	247.668	3.34686	gene	PA0222	PA0222	hypothetical protein
115	2	B07	276	213.317	0.772888	170.838	0.618978	161.798	0.586224	161.89	0.586557	218.996	0.793465	225.471	0.816923	7251.98	26.2753	9154.31	33.1678	4890.79	17.7203	gene	PA0222	PA0222	hypothetical protein
116	2	B08	4167	4663.92	1.11925	1089.48	0.261454	272.05	0.0652868	516.211	0.123881	806.669	0.193585	163.494	0.0392354	121.461	0.0291483	103.835	0.0249183	101.946	0.0244651	intergenic	PA3781-PA3782
117	2	B09	173	213.187	1.2323	218.872	1.26516	234.1	1.35318	141.543	0.818166	277.501	1.60405	178.306	1.03067	3254.61	18.8128	2468.03	14.2661	2128.83	12.3054	gene	PA0138	PA0138	probable permease of ABC transporter
118	2	B10	155	199.21	1.28522	248.978	1.60631	153.496	0.990296	156.724	1.01112	168.981	1.0902	162.187	1.04636	6029.08	38.8973	4715.67	30.4237	2379.33	15.3505	intergenic	PA5270-PA5271
119	2	B11	354	734.256	2.07417	575.952	1.62698	165.084	0.466338	244.391	0.690371	210.771	0.5954	168.808	0.47686	147.78	0.417459	218.626	0.617588	288.105	0.813856	intergenic	PA2750-PA2751
120	2	B12	232	125.872	0.54255	237.933	1.02557	254.833	1.09842	205.152	0.884275	94.1413	0.405782	188.312	0.811689	394.79	1.70168	372.545	1.6058	323.075	1.39256	gene	PA5390	PA5390	probable peptidic bond hydrolase
121	2	C01	237	471.726	1.9904	423.57	1.78722	182.587	0.770407	99.3908	0.419371	359.457	1.5167	199.981	0.8438	250.692	1.05777	82.2431	0.347017	218.429	0.92164	gene	PA4168	PA4168	probable TonB-dependent receptor
122	2	C02	778	809.327	1.04027	340.83	0.438085	110.704	0.142293	101.753	0.130788	38.7897	0.0498582	98.4794	0.12658	3245.13	4.17111	2650.59	3.40693	1287.61	1.65502	gene	PA0868	PA0868	conserved hypothetical protein
123	2	C03	253	257.397	1.01738	98.0724	0.387638	45.6185	0.18031	51.4688	0.203434	103.467	0.408962	70.2521	0.277676	180.556	0.713661	147.069	0.581302	143.77	0.568263	gene	PA5264	PA5264	hypothetical protein
124	2	C04	5625	4077.86	0.724953	2300.43	0.408966	1185.72	0.210795	1830.69	0.325457	3600.65	0.640116	520.748	0.0925774	569.523	0.101249	694.863	0.123531	582.646	0.103581	gene	arcD	PA5170	arginine/ornithine antiporter
125	2	C05	431	384.074	0.891124	191.534	0.444395	89.905	0.208596	209.316	0.485652	182.549	0.423547	205.88	0.477681	371.474	0.86189	186.45	0.432599	171.355	0.397575	gene	PA1028	PA1028	probable oxidoreductase
126	2	C06	166	92.9761	0.560097	71.7714	0.432358	69.0031	0.415681	64.3257	0.387504	104.047	0.626791	124.749	0.751497	5084.24	30.628	4472.33	26.9418	2818	16.9759	gene	PA0262	PA0262	conserved hypothetical protein
127	2	C07	554	777.048	1.40261	362.325	0.654017	103.773	0.187317	222.408	0.401458	175.378	0.316568	198.884	0.358997	240.797	0.434652	170.305	0.30741	176.964	0.319429	gene	PA5435	PA5435	probable transcarboxylase subunit
128	2	C08	7069	3551.24	0.502368	2076.04	0.293683	655.384	0.0927124	511.647	0.0723789	727.312	0.102888	253.361	0.0358412	2216.89	0.313607	2832.97	0.40076	1589.2	0.224813	gene	pchF	PA4225	pyochelin synthetase
129	2	C09	534	348.657	0.652916	321.907	0.602821	129.231	0.242005	165.116	0.309207	368.291	0.689684	289.874	0.542834	1419.61	2.65845	1133.72	2.12308	1237.63	2.31766	intergenic	PA1112-PA1113
130	2	C10	291	230.681	0.792717	663.942	2.28159	205.45	0.706015	276.089	0.948761	221.505	0.761184	189.446	0.651019	1410.4	4.84675	1107.84	3.80701	1248.11	4.28902	gene	argF	PA3537	ornithine carbamoyltransferase, anabolic
131	2	C11	166	160.797	0.968658	219.097	1.31986	87.303	0.525922	136.502	0.822299	89.0183	0.536255	138.44	0.833977	630.135	3.79599	552.07	3.32572	392.134	2.36225	gene	PA4096	PA4096	probable MFS transporter
132	2	C12	10590	3722	0.351464	7730.02	0.729936	2094.29	0.197761	3205.84	0.302724	7482.01	0.706516	1141.37	0.107778	91269.6	8.61847	136705	12.9089	41952.3	3.9615	gene	PA4735	PA4735	hypothetical protein
133	2	D01	157	442.376	2.81768	386.717	2.46317	398.021	2.53517	309.641	1.97223	392.573	2.50046	305.508	1.94591	470.669	2.99789	464.139	2.9563	328.535	2.09258	intergenic	PA0604-PA0605
134	2	D02	2016	2182.96	1.08282	607.73	0.301454	184.232	0.0913849	212.659	0.105486	307.284	0.152423	116.968	0.0580199	104.065	0.0516197	98.9821	0.0490983	93.4431	0.0463508	gene	cti	PA1846	cis/trans isomerase
135	2	D03	108	81.0847	0.750784	128.076	1.18589	91.7358	0.849406	78.9141	0.730687	83.3071	0.771362	73.1533	0.677346	355.735	3.29384	225.093	2.08419	230.794	2.13698	gene	PA4140	PA4140	hypothetical protein
136	2	D04	150	318.812	2.12541	192.556	1.28371	75.8584	0.505722	84.1193	0.560795	207.378	1.38252	51.3527	0.342351	424.997	2.83331	568.326	3.78884	429.579	2.86386	gene	PA5017	PA5017	conserved hypothetical protein
137	2	D05	27	92.5444	3.42757	50.021	1.85263	153.001	5.66672	91.3817	3.38451	143.815	5.32648	56.7371	2.10137	5451.38	201.903	4589.26	169.973	2393.76	88.6579	gene	aotP	PA0892	arginine/ornithine transport protein AotP
138	2	D06	1249	549.738	0.440142	400.196	0.320413	132.444	0.10604	200.027	0.16015	233.134	0.186656	264.596	0.211847	2492.51	1.9956	2174.6	1.74108	1301.27	1.04185	intergenic	PA0130-PA0131
139	2	D07	9716	5590.73	0.575415	2643.89	0.272117	301.333	0.0310141	575.062	0.0591872	1153.28	0.118699	195.681	0.0201401	687.144	0.070723	3671.04	0.377834	569.135	0.0585771	gene	PA5329	PA5329	conserved hypothetical protein
140	2	D08	216	188.444	0.872427	185.059	0.856753	125.996	0.583313	249.021	1.15287	283.626	1.31308	129.618	0.600082	194.94	0.902498	208.981	0.967503	194.829	0.901988	gene	PA0467	PA0467	conserved hypothetical protein
141	2	D09	30936	21246.4	0.686786	41259.2	1.3337	7256.52	0.234566	9846.85	0.318297	26779.5	0.865643	3072.22	0.0993088	121169	3.91675	163611	5.28871	78416.2	2.53479	gene	PA3965	PA3965	probable transcriptional regulator
142	2	D10	474	370.288	0.781198	229.412	0.483992	101.445	0.214019	143.084	0.301865	168.467	0.355416	101.082	0.213252	259.095	0.546613	302.335	0.637838	220.336	0.464844	intergenic	PA4313-purU1
143	2	D11	184	109.212	0.593545	238.978	1.29879	160.012	0.869632	221.81	1.20549	147.123	0.799583	205.727	1.11808	205.797	1.11846	289.286	1.5722	283.826	1.54253	gene	hitA	PA4687	ferric iron-binding periplasmic protein HitA
144	2	D12	3772	5760.73	1.52724	10291	2.72825	7698.16	2.04087	5600.26	1.48469	4322.8	1.14602	1687.59	0.447399	4906.75	1.30083	6033.95	1.59967	1898.93	0.503428	gene	PA0176	PA0176	probable chemotaxis transducer
145	2	E01	2695	2124.48	0.788304	613.691	0.227715	172.82	0.0641261	153.855	0.0570892	134.23	0.0498071	104.093	0.0386246	150194	55.7308	167234	62.0533	56724.5	21.0481	intergenic	PA2042-PA2043
146	2	E02	8935	7073.71	0.791686	9058.25	1.01379	1002.61	0.112211	1053.81	0.117942	1796.53	0.201066	369.372	0.0413399	1787.95	0.200106	1901.84	0.212853	926.354	0.103677	intergenic	PA4842-PA4843
147	2	E03	551	435.93	0.791161	1789.8	3.24827	910.699	1.65281	1736.33	3.15124	4067.46	7.38196	568.629	1.03199	258.919	0.469908	190.772	0.346229	170.407	0.309268	gene	PA4704	PA4704	hypothetical protein
148	2	E04	198	141.726	0.715786	203.459	1.02757	272.291	1.37521	171.734	0.867342	435.05	2.19722	142.522	0.719807	70.4584	0.35585	351.001	1.77273	186.462	0.941728	gene	PA0262	PA0262	conserved hypothetical protein
149	2	E05	490	362.831	0.740471	294.104	0.600213	236.363	0.482373	263.014	0.536763	355.351	0.725207	412.825	0.842501	368.726	0.752501	144.675	0.295255	221.68	0.452408	gene	PA4619	PA4619	probable c-type cytochrome
150	2	E06	263	194.364	0.739028	99.1104	0.376846	142.086	0.54025	156.728	0.595926	272.119	1.03467	270.627	1.029	2097.66	7.9759	2081.25	7.91351	1431.31	5.44225	gene	PA0142	PA0142	hypothetical protein
151	2	E07	12808	5137.65	0.401128	2135.95	0.166766	574.417	0.0448483	1174.44	0.091696	1947.87	0.152082	330.901	0.0258355	1678.69	0.131065	1747.47	0.136436	1172.9	0.0915755	gene	PA4451	PA4451	conserved hypothetical protein
152	2	E08	148	188.116	1.27105	153.599	1.03783	125.929	0.850869	149.781	1.01203	192.197	1.29863	181.418	1.2258	439.337	2.9685	691.306	4.67098	278.154	1.87942	gene	ksgA	PA0592	rRNA (adenine-N6,N6)-dimethyltransferase
153	2	E09	315	265.876	0.84405	233.143	0.740137	180.067	0.571641	184.694	0.586329	269.921	0.856893	251.191	0.797433	364367	1156.72	688485	2185.67	153490	487.268	gene	PA0134	PA0134	probable guanine deaminase
154	2	E10	270	162.164	0.600607	126.47	0.468409	142.882	0.529192	100.761	0.373187	188.698	0.698883	177.566	0.657654	6670.79	24.7066	12057.8	44.6586	8179.03	30.2927	gene	PA3696	PA3696	conserved hypothetical protein
155	2	E11	1791	1086.53	0.606662	2461.35	1.37429	842.141	0.470207	1472	0.821886	1955.68	1.09195	491.453	0.274402	50.1235	0.0279863	130.543	0.0728884	66.9915	0.0374045	gene	PA5312	PA5312	probable aldehyde dehydrogenase
156	2	E12	271	171.571	0.633102	386.317	1.42552	87.709	0.32365	68.2907	0.251995	64.3349	0.237398	103.683	0.382595	417.804	1.54171	580.616	2.14249	284.333	1.0492	gene	tgt	PA3823	queuine tRNA-ribosyltransferase
157	2	F01	20914	14751.8	0.705356	4735.38	0.226422	527.659	0.02523	885.379	0.0423343	1169.88	0.0559377	340.91	0.0163006	5808.66	0.27774	9333.31	0.446271	4158.96	0.19886	gene	dgt	PA1124	deoxyguanosinetriphosphate triphosphohydrolase
158	2	F02	17753	12764.8	0.719021	3374.14	0.19006	377.16	0.0212448	461.795	0.0260122	798.004	0.0449504	190.676	0.0107405	212.353	0.0119615	257.42	0.0145001	209.621	0.0118077	gene	sth	PA2991	soluble pyridine nucleotide transhydrogenase
159	2	F03	8215	6472.2	0.787851	2834.23	0.345007	350.371	0.0426502	554.044	0.0674429	724.356	0.0881748	261.01	0.0317724	626.118	0.0762165	1451	0.176629	541.984	0.0659749	gene	PA0487	PA0487	probable molybdenum transport regulator
160	2	F04	7379	3367.71	0.456391	1608.62	0.218	257.845	0.0349431	427.993	0.0580014	365.13	0.0494823	95.281	0.0129125	852.398	0.115517	1273.11	0.172532	808.715	0.109597	gene	PA3716	PA3716	hypothetical protein
161	2	F05	536	4698.53	8.76591	18657.8	34.8093	6579.67	12.2755	9215.6	17.1933	23663.8	44.1489	3021.06	5.6363	4475.18	8.34921	5214.08	9.72777	3629.71	6.77185	gene	PA4981	PA4981	probable amino acid permease
162	2	F06	428	314.604	0.735057	330.965	0.773283	126.459	0.295465	198.205	0.463096	268.547	0.627447	167.182	0.390612	252.311	0.589511	118.085	0.275899	261.135	0.61013	gene	mexD	PA4598	RND multidrug efflux transporter MexD
163	2	F07	2903	1000.19	0.344537	1254.31	0.432072	237.878	0.0819421	100.9	0.034757	66.6877	0.022972	48.7269	0.016785	2305.43	0.794156	2721.27	0.937399	972.844	0.335117	intergenic	PA4686-hitA
164	2	F08	113	147.439	1.30477	228.011	2.0178	175.591	1.5539	272.113	2.40808	267.674	2.36879	113.377	1.00333	273.018	2.41609	257.808	2.28149	160.746	1.42253	gene	PA4594	PA4594	probable ATP-binding component of ABC transporter
165	2	F09	514	367.186	0.71437	480.7	0.935215	256.525	0.499076	212.506	0.413435	214.568	0.417447	64.2428	0.124986	181.8	0.353697	72.9422	0.141911	126.091	0.245314	gene	PA3557	PA3557	conserved hypothetical protein
166	2	F10	11307	3785.39	0.334783	3053.18	0.270026	489.234	0.0432682	1471.91	0.130177	2693.32	0.238199	349.229	0.0308861	205.298	0.0181567	217.838	0.0192657	463.304	0.040975	gene	ppx	PA5241	exopolyphosphatase
167	2	F11	5971	1705.93	0.285703	1745.06	0.292256	456.973	0.0765322	926.817	0.15522	1499.68	0.251161	345.752	0.0579052	203.726	0.0341192	178.045	0.0298183	117.336	0.0196509	gene	PA3574	PA3574	probable transcriptional regulator
168	2	F12	264	263.07	0.996476	247.67	0.938143	233.35	0.883902	404.08	1.5306	448.909	1.70041	338.51	1.28223	202.237	0.766049	261.261	0.989626	135.377	0.512791	gene	PA4379	PA4379	conserved hypothetical protein
169	2	G01	116	104.19	0.898194	94.5407	0.815006	128.731	1.10975	220.617	1.90187	92.7547	0.799609	201.935	1.74082	664.318	5.72688	762.879	6.57655	609.36	5.2531	gene	PA4016	PA4016	hypothetical protein
170	2	G02	21805	9326.45	0.427721	17994.3	0.825238	6103.35	0.279906	14270.1	0.654443	36902.2	1.69237	4211.04	0.193123	194.957	0.00894094	145.526	0.00667397	186.723	0.00856332	intergenic	PA1735-PA1736
171	2	G03	3512	2458.36	0.699987	962.834	0.274155	137.974	0.0392865	142.459	0.0405634	168.14	0.0478759	79.7019	0.0226942	256.73	0.0731007	146.696	0.0417699	189.125	0.0538512	gene	PA4016	PA4016	hypothetical protein
172	2	G04	757	602.75	0.796235	393.599	0.519946	105.532	0.139409	306.931	0.405458	300.159	0.396511	299.903	0.396173	562.081	0.742511	781.767	1.03272	406.261	0.536672	gene	xcpY	PA3096	general secretion pathway protein L
173	2	G05	94514	23654.2	0.250272	8409.34	0.0889746	1688.68	0.0178669	2389.61	0.0252832	2447.5	0.0258957	646.839	0.00684384	985.565	0.0104277	2041.12	0.021596	1569.49	0.0166059	gene	PA3187	PA3187	probable ATP-binding component of ABC transporter
174	2	G06	40738	80040.2	1.96476	149682	3.67427	22344.1	0.548483	22630.9	0.555523	43208.6	1.06065	5755.77	0.141287	138.684	0.0034043	206.347	0.00506522	226.205	0.00555269	intergenic	PA2125-PA2126
175	2	G07	4154	3384.12	0.814664	1438.86	0.346379	317.497	0.0764316	502.983	0.121084	720.27	0.173392	323.621	0.0779058	276.217	0.0664942	354.068	0.0852355	289.45	0.0696798	gene	nadB	PA0761	L-aspartate oxidase
176	2	G08	87	104.058	1.19607	141.71	1.62886	95.9668	1.10307	91.9946	1.05741	147.358	1.69377	151.806	1.74489	233.884	2.68832	196.335	2.25673	247.945	2.84994	intergenic	PA0400-PA0401
177	2	G09	382	215.917	0.565228	133.638	0.349837	86.9667	0.227662	136.895	0.358365	170.119	0.445337	180.423	0.47231	2205.62	5.77388	6424.66	16.8185	2880.25	7.53993	intergenic	PA4108-ampR
178	2	G10	162	157.131	0.969942	87.2717	0.538714	131.281	0.810379	179.751	1.10958	182.075	1.12392	137.477	0.848626	386.492	2.38575	167.064	1.03126	324.234	2.00144	gene	cycH	PA1483	cytochrome c-type biogenesis protein
179	2	G11	7402	6839.57	0.924016	1778.47	0.240269	366.99	0.0495798	743.214	0.100407	1018.31	0.137572	266.716	0.036033	4169.89	0.563347	6029.71	0.814606	2721.48	0.367668	gene	PA3212	PA3212	probable ATP-binding component of ABC transporter
180	2	G12	2282	967.516	0.423977	716.373	0.313923	115.081	0.0504299	333.198	0.146012	694.349	0.304272	224.262	0.0982742	538.384	0.235926	518.68	0.227292	312.592	0.136982	intergenic	PA4392-PA4393
181	2	H01	240	296.651	1.23604	328.169	1.36737	150.766	0.628191	267.335	1.1139	205.537	0.856403	284.734	1.18639	196.906	0.82044	201.109	0.837956	242.884	1.01202	gene	cupB1	PA4086	probable fimbrial subunit CupB1
182	2	H02	158523	122978	0.775777	110049	0.694217	22200	0.140043	36001.4	0.227105	86209.2	0.543828	14659.5	0.0924757	146.358	0.00092326	266.271	0.0016797	129.296	0.00081563	gene	PA3067	PA3067	probable transcriptional regulator
183	2	H03	520	413.71	0.795597	306.803	0.590007	10852.6	20.8704	3511.8	6.75346	3860.7	7.42443	725.002	1.39423	162.859	0.313191	148.209	0.285018	147.062	0.282811	intergenic	PA0217-PA0218
184	2	H04	85	64.881	0.763306	70.6769	0.831492	26.6129	0.313093	85.029	1.00034	58.8816	0.692725	57.8892	0.681049	932.298	10.9682	669.278	7.87386	738.028	8.68269	gene	PA4625	PA4625	hypothetical protein
185	2	H05	376	377.826	1.00486	212.118	0.564145	408.053	1.08525	1385.4	3.68457	362.306	0.963579	154.14	0.409948	2859.37	7.6047	2813.81	7.48354	1330.19	3.53775	gene	PA4856	PA4856	probable sensor/response regulator hybrid
186	2	H06	407	428.249	1.05221	1267.31	3.11377	669.868	1.64587	1808.71	4.444	2791.35	6.85834	674.807	1.658	1100.87	2.70485	842.388	2.06975	398.472	0.979046	gene	xdhB	PA1523	xanthine dehydrogenase
187	2	H07	139	322.117	2.31739	265.311	1.90871	142.288	1.02366	276.896	1.99206	251.937	1.8125	236.274	1.69981	281.112	2.02239	131.208	0.943941	242.694	1.746	gene	PA0262	PA0262	conserved hypothetical protein
188	2	H08	205	348.916	1.70203	316.873	1.54572	328.618	1.60302	191.703	0.935138	351.637	1.7153	233.689	1.13995	3779.28	18.4355	3448.92	16.824	1516.06	7.39544	intergenic	dbpA-PA0456
189	2	H09	148	145.64	0.984053	230.453	1.55711	151.885	1.02625	300.655	2.03146	303.889	2.05331	135.298	0.914177	361.147	2.44018	259.646	1.75437	172.679	1.16675	gene	PA3586	PA3586	probable hydrolase
190	2	H10	1214	692.365	0.570317	1136.93	0.936517	570.921	0.470281	1357.59	1.11828	2255.58	1.85798	556.315	0.45825	5903.39	4.86276	5400.04	4.44814	3777.31	3.11146	intergenic	PA3919-PA3920
191	2	H11	162	125.536	0.774912	115.088	0.710421	70.8378	0.43727	224.618	1.38653	182.835	1.12861	168.408	1.03955	8068.98	49.8085	6414.26	39.5942	3618.44	22.3361	gene	uraA	PA4647	uracil permease
192	2	H12	11459	7918.81	0.691056	4318.77	0.376889	644.087	0.056208	964.937	0.0842078	1754.21	0.153086	177.129	0.0154577	9688.56	0.845498	7940.41	0.692941	5527.71	0.48239	gene	PA4714	PA4714	conserved hypothetical protein
193	3	A01	350	489.135	1.39753	399.999	1.14285	140.474	0.401354	243.695	0.696272	365.506	1.0443	202.193	0.577696	666.274	1.90364	894.181	2.5548	358.347	1.02385	gene	PA1158	PA1158	probable two-component sensor
194	3	A02	59	95.0738	1.61142	63.3314	1.07341	84.1058	1.42552	89.3812	1.51494	125.449	2.12625	90.4813	1.53358	1050.08	17.798	993.201	16.8339	822.656	13.9433	gene	foaB	PA3013	fatty-acid oxidation complex beta-subunit
195	3	A03	218	210.099	0.963758	302.987	1.38985	350.266	1.60673	251.816	1.15512	295.484	1.35543	373.178	1.71183	290.523	1.33268	285.02	1.30743	284.909	1.30692	gene	betT1	PA5375	choline transporter BetT
196	3	A04	236	262.193	1.11099	206.67	0.875719	379.059	1.60618	253.609	1.07461	376.854	1.59684	204.368	0.865964	1659.29	7.03088	1659.58	7.03211	570.996	2.41948	gene	PA5551	PA5551	hypothetical protein
197	3	A05	233	278.096	1.19355	199.092	0.854473	116.552	0.500224	91.1513	0.391207	111.599	0.478968	100.792	0.432582	2085	8.94849	1302.94	5.59201	1622.8	6.96481	intergenic	dut-algC
198	3	A06	1419	1057.25	0.745066	626.846	0.441752	229.992	0.16208	223.743	0.157677	360.244	0.253872	247.078	0.174121	132.469	0.0933538	102.446	0.072196	155.476	0.109568	gene	PA5023	PA5023	conserved hypothetical protein
199	3	A07	182	141.686	0.778493	207.291	1.13896	149.635	0.822173	213.605	1.17365	187.216	1.02866	222.193	1.22084	136.384	0.749363	194.484	1.0686	77.4493	0.425546	gene	PA0485	PA0485	conserved hypothetical protein
200	3	A08	99	149.86	1.51374	374.488	3.78271	273.871	2.76637	240.189	2.42615	284.64	2.87515	238.549	2.40958	316.337	3.19532	211.312	2.13447	253.926	2.56491	gene	PA5127	PA5127	probable rRNA methylase
201	3	A09	30973	20957	0.67662	3881.46	0.125317	561.917	0.0181422	399.604	0.0129017	486.389	0.0157036	254.235	0.00820827	69.3689	0.00223966	60.2238	0.0019444	90.0662	0.00290789	gene	PA0124	PA0124	hypothetical protein
202	3	A10	310	329.202	1.06194	456.322	1.47201	736.23	2.37493	368.678	1.18928	497.257	1.60405	394.214	1.27166	117.45	0.37887	134.168	0.432799	166.958	0.538574	gene	PA0955	PA0955	hypothetical protein
203	3	A11	247	167.247	0.677112	294.664	1.19297	143.838	0.582341	166.396	0.673666	143.632	0.581508	294.65	1.19291	1162.77	4.70758	599.818	2.42841	456.074	1.84646	gene	PA5463	PA5463	hypothetical protein
204	3	A12	383	409.285	1.06863	265.614	0.693509	365.087	0.95323	284.257	0.742186	203.679	0.531799	146.607	0.382787	58.7636	0.15343	163.608	0.427175	143.186	0.373855	gene	PA0976	PA0976	conserved hypothetical protein
205	3	B01	108	125.927	1.16599	323.349	2.99397	163.149	1.51064	213.632	1.97807	174.624	1.61689	275.74	2.55315	3608.52	33.4122	3332.8	30.8592	4334.78	40.1368	gene	PA0450	PA0450	probable phosphate transporter
206	3	B02	191	251.397	1.31622	77.3568	0.40501	62.4337	0.326878	254.895	1.33453	502.703	2.63195	632.519	3.31162	230.736	1.20804	220.069	1.15219	227.436	1.19077	gene	PA5181	PA5181	probable oxidoreductase
207	3	B03	615	390.551	0.635043	187.216	0.304415	193.918	0.315313	250.684	0.407617	212.68	0.345821	126.216	0.205229	280.181	0.455578	253.431	0.412083	160.974	0.261746	gene	PA3238	PA3238	hypothetical protein
208	3	B04	1770	997.973	0.563827	564.415	0.318879	1227.5	0.693504	1221.72	0.690238	1546.47	0.873714	699.184	0.395019	175.704	0.099268	379.895	0.21463	431.291	0.243667	gene	PA3886	PA3886	hypothetical protein
209	3	B05	7041	6523.54	0.926507	1222.4	0.173611	233.831	0.0332099	294.307	0.041799	309.135	0.043905	183.233	0.0260237	445.812	0.0633165	234.745	0.0333397	191.975	0.0272653	gene	PA4579	PA4579	hypothetical protein
210	3	B06	157	165.241	1.05249	256.046	1.63087	183.818	1.17081	204.425	1.30207	221.136	1.40851	212.058	1.35069	31071.3	197.907	32439.1	206.618	10592.9	67.4706	gene	PA4543	PA4543	conserved hypothetical protein
211	3	B07	318	285.71	0.898458	169.829	0.534055	277.31	0.872045	378.41	1.18997	229.216	0.720806	147.902	0.4651	197.047	0.619643	148.064	0.465609	98.5516	0.309911	gene	PA4096	PA4096	probable MFS transporter
212	3	B08	298	180.107	0.604385	158.539	0.532009	99.751	0.334735	297.168	0.997207	196.707	0.66009	234.904	0.788268	232.131	0.778963	357.93	1.20111	370.001	1.24161	gene	PA4543	PA4543	conserved hypothetical protein
213	3	B09	2208	3013.95	1.36501	672.783	0.304702	197.034	0.0892364	282.937	0.128142	536.248	0.242866	208.689	0.0945148	307.783	0.139394	235.656	0.106728	273.656	0.123939	gene	PA1033	PA1033	probable glutathione S-transferase
214	3	B10	1079	1043.7	0.967283	2994.98	2.7757	795.86	0.73759	867.533	0.804016	1517.74	1.40662	296.357	0.274659	448.5	0.415662	239.371	0.221845	264.779	0.245393	gene	PA0354	PA0354	conserved hypothetical protein
215	3	B11	206	341.556	1.65804	210.161	1.0202	2582.21	12.535	708.469	3.43917	778.14	3.77738	303.369	1.47266	642.31	3.11801	260.624	1.26517	330.837	1.606	gene	sbcB	PA4316	exodeoxyribonuclease I
216	3	B12	644	401.189	0.622964	255.026	0.396003	141.041	0.219007	261.584	0.406187	156.352	0.242783	91.1327	0.14151	87.1565	0.135336	46.5821	0.0723324	131.322	0.203917	gene	PA3265	PA3265	probable transporter
217	3	C01	2789	2467.6	0.88476	3262.32	1.16971	722.233	0.258958	1333.43	0.478103	2445.33	0.876777	543.014	0.194698	2008.05	0.719988	1883.36	0.675282	736.229	0.263976	gene	PA4497	PA4497	probable binding protein component of ABC transporter
218	3	C02	846	309.625	0.365987	325.425	0.384663	303.234	0.358432	304.315	0.35971	281.366	0.332584	294.326	0.347904	25936.3	30.6576	26095.1	30.8453	14568.8	17.2208	gene	nirS	PA0519	nitrite reductase precursor
219	3	C03	12767	6227.62	0.487791	5150.17	0.403397	1365.41	0.106948	1755.82	0.137528	3272.09	0.256293	715.585	0.0560496	51630	4.04402	34323.8	2.68848	21148.3	1.65648	gene	PA1627	PA1627	probable transcriptional regulator
220	3	C04	6458	7620.34	1.17998	3890.01	0.602356	853.464	0.132156	1327.76	0.205599	3664.54	0.567442	794.241	0.122986	372.202	0.0576342	460.997	0.0713838	322.931	0.0500048	gene	oprD	PA0958	Basic amino acid, basic peptide and imipenem outer membrane porin OprD precursor
221	3	C05	43585	27030.2	0.620172	5532.69	0.12694	1390.33	0.0318994	2006.43	0.0460349	4766.51	0.109361	830.626	0.0190576	282.036	0.00647094	206.067	0.00472794	266.219	0.00610805	gene	PA2491	PA2491	probable oxidoreductase
222	3	C06	3444	1540.41	0.447273	896.248	0.260235	348.636	0.10123	432.813	0.125672	459.589	0.133446	165.44	0.0480373	41640.6	12.0908	44840.6	13.0199	28193.7	8.18634	gene	pilS	PA4546	two-component sensor PilS
223	3	C07	837	558.52	0.667288	425.067	0.507845	241.591	0.288639	364.539	0.43553	736.686	0.88015	201.902	0.241221	146.163	0.174627	252.572	0.301758	354.54	0.423585	gene	dht	PA0441	dihydropyrimidinase
224	3	C08	281	349.634	1.24425	203.087	0.722728	302.166	1.07532	274.089	0.975407	221.923	0.789761	188.624	0.67126	120.539	0.428964	97.1262	0.345645	181.256	0.645039	gene	PA0046	PA0046	hypothetical protein
225	3	C09	4253	1547.36	0.363827	1085.92	0.25533	318.723	0.0749407	661.123	0.155449	823.701	0.193675	522.852	0.122937	199.262	0.0468521	244.566	0.0575043	200.133	0.0470568	gene	PA0186	PA0186	probable binding protein component of ABC transporter
226	3	C10	5243	4748.58	0.905699	1351.05	0.257687	357.964	0.0682747	474.314	0.0904661	981.086	0.187123	254.939	0.0486246	11436.6	2.18131	7775.15	1.48296	6624.83	1.26356	gene	adhA	PA5427	alcohol dehydrogenase
227	3	C11	1750	1030.85	0.589057	1594.21	0.910978	136.173	0.0778133	125.561	0.0717492	76.54	0.0437371	84.0416	0.0480238	1950.21	1.1144	1295.56	0.740321	737.982	0.421704	intergenic	PA2125-PA2126
228	3	C12	322	312.295	0.969859	180.945	0.561942	168.355	0.522843	220.158	0.683721	256.071	0.795252	304.406	0.94536	139.247	0.432444	202.94	0.630249	222.543	0.691129	gene	leuA	PA3792	2-isopropylmalate synthase
229	3	D01	252	391.402	1.55318	161.046	0.63907	305.109	1.21075	155.208	0.615906	466.414	1.85085	345.017	1.36912	1919.54	7.61722	1509.55	5.9903	787.507	3.12503	gene	PA5265	PA5265	hypothetical protein
230	3	D02	129	128.639	0.997201	134.644	1.04375	38.3683	0.297429	41.6515	0.32288	41.0881	0.318513	51.5302	0.399459	2664.86	20.6578	2491.66	19.3152	1177.59	9.12863	gene	PA4724	PA4724	probable aminoacyl-transfer RNA synthetase (class I)
231	3	D03	1067	668.146	0.626191	568.898	0.533175	94.6164	0.0886752	161.94	0.151771	105.454	0.0988319	116.344	0.109039	7712.83	7.22852	7046.86	6.60436	3053.62	2.86187	intergenic	glpR-glpD
232	3	D04	2660	484.543	0.182159	1679.16	0.631262	382.394	0.143757	443.77	0.166831	688.292	0.258756	271.987	0.102251	957.959	0.360135	610.45	0.229492	650.931	0.244711	gene	PA5232	PA5232	conserved hypothetical protein
233	3	D05	340	345.367	1.01579	161.04	0.473646	220.711	0.649151	261.526	0.769193	237.494	0.698511	214.259	0.630175	2581.53	7.59274	1594.54	4.68983	778.751	2.29044	gene	PA4849	PA4849	hypothetical protein
234	3	D06	556	1078.96	1.94057	968.431	1.74178	430.884	0.774972	936.463	1.68429	1473.56	2.65029	486.706	0.87537	193.027	0.347171	123.432	0.222	127.991	0.230199	gene	PA4332	PA4332	hypothetical protein
235	3	D07	182	269.316	1.47976	227.262	1.24869	194.332	1.06776	135.749	0.745871	267.379	1.46912	270.123	1.48419	230.28	1.26528	315.199	1.73186	281.631	1.54743	gene	PA3129	PA3129	conserved hypothetical protein
236	3	D08	264	85.502	0.323871	248.535	0.941422	311.627	1.1804	213.852	0.810047	176.682	0.66925	163.769	0.620338	426.901	1.61705	183.999	0.696967	258.834	0.980431	gene	fdnG	PA4812	formate dehydrogenase-O, major subunit
237	3	D09	269	223.746	0.831768	266.436	0.990467	309.412	1.15023	271.483	1.00923	267.113	0.992984	383.699	1.42639	2047.87	7.6129	2286.69	8.5007	1102.63	4.09898	intergenic	PA0141-PA0142
238	3	D10	260	265.888	1.02265	267.446	1.02864	162.75	0.62596	268.256	1.03175	211.715	0.814289	195.545	0.752097	229.905	0.884249	99.0118	0.380814	129.908	0.499647	gene	PA0450	PA0450	probable phosphate transporter
239	3	D11	9939	32869.6	3.30714	22756.6	2.28963	4834.38	0.486405	5173.98	0.520574	12026.5	1.21003	1473.3	0.148234	328.281	0.0330296	379.151	0.0381478	162.212	0.0163208	gene	glcB	PA0482	malate synthase G
240	3	D12	268	202.462	0.755456	207.356	0.773716	108.191	0.403699	103.729	0.387049	210.941	0.787091	159.55	0.595336	155.046	0.57853	176.722	0.65941	193.61	0.722425	gene	PA4398	PA4398	probable two-component sensor
241	3	E01	70	469.748	6.71068	197.163	2.81661	190.839	2.72628	466.485	6.66407	383.728	5.48183	319.532	4.56474	3044.02	43.486	2745.62	39.2232	2011.71	28.7387	gene	eutB	PA4024	ethanolamine ammonia-lyase large subunit
242	3	E02	425	398.287	0.937147	151.885	0.357376	150.396	0.353873	79.3264	0.18665	173.41	0.408023	209.756	0.493543	362.698	0.853407	475.226	1.11818	375.021	0.882402	gene	PA4735	PA4735	hypothetical protein
243	3	E03	3928	2872.65	0.731328	2859.04	0.727862	333.236	0.0848359	285.028	0.0725633	259.634	0.0660984	92.8878	0.0236476	3646.21	0.928261	2807.62	0.71477	1757.05	0.447315	gene	PA1007	PA1007	conserved hypothetical protein
244	3	E04	1336	585.559	0.438293	359.813	0.269321	248.842	0.186259	325.94	0.243967	471.162	0.352666	236.926	0.177339	383.184	0.286814	309.55	0.231699	346.103	0.259059	gene	PA1158	PA1158	probable two-component sensor
245	3	E05	44	33.2586	0.755876	46.7054	1.06149	44.3487	1.00793	44.1718	1.00391	60.7276	1.38017	88.3585	2.00815	488.108	11.0934	637.098	14.4795	416.175	9.45851	gene	PA4625	PA4625	hypothetical protein
246	3	E06	9906	3049.34	0.307828	1615.2	0.163053	456.903	0.0461239	781.695	0.0789113	1431.44	0.144502	345.265	0.0348542	341.911	0.0345156	473.417	0.0477909	242.563	0.0244865	gene	PA0779	PA0779	probable ATP-dependent protease
247	3	E07	11970	2845.85	0.237749	10948.4	0.914652	3634.66	0.303647	4558.98	0.380867	9839.1	0.82198	1488.5	0.124352	353.249	0.0295112	148.78	0.0124294	231.651	0.0193526	intergenic	PA0006-PA0007
248	3	E08	2534	13368.2	5.27554	18559.7	7.32426	3608.38	1.42399	5699.77	2.24932	16799.5	6.62963	3251.02	1.28296	392.589	0.154929	366.723	0.144721	333.073	0.131442	gene	PA1458	PA1458	probable two-component sensor
249	3	E09	768	425.315	0.553795	352.387	0.458837	346.097	0.450647	284.853	0.370903	369.653	0.481318	252.685	0.329017	143.306	0.186596	213.092	0.277464	202.211	0.263296	gene	PA4530	PA4530	conserved hypothetical protein
250	3	E10	265	291.042	1.09827	220.337	0.831459	130.677	0.49312	182.696	0.689418	271.178	1.02331	165.672	0.625176	276.929	1.04501	152.872	0.576874	194.997	0.735839	gene	PA4155	PA4155	hypothetical protein
251	3	E11	10177	9180.1	0.902044	14948.2	1.46882	5694.36	0.559533	6306.13	0.619646	11754.5	1.15501	2921.42	0.287061	694.417	0.0682339	896.726	0.088113	687.561	0.0675603	gene	pilY1	PA4554	type 4 fimbrial biogenesis protein PilY1
252	3	E12	260	254.064	0.97717	220.99	0.849963	144.096	0.554216	160.325	0.616633	263.47	1.01335	185.523	0.71355	95.6962	0.368062	237.171	0.912196	53.2423	0.204778	gene	eutB	PA4024	ethanolamine ammonia-lyase large subunit
253	3	F01	377	228.153	0.60518	255.374	0.677385	235.704	0.62521	300.16	0.796179	324.682	0.861224	98.8632	0.262237	707.074	1.87553	701.991	1.86204	358.185	0.950092	gene	PA3919	PA3919	conserved hypothetical protein
254	3	F02	269	284.05	1.05595	417.738	1.55293	109.016	0.405263	114.392	0.425249	187.076	0.69545	217.643	0.80908	319.639	1.18825	224.756	0.835524	250.755	0.932173	gene	PA0991	PA0991	hypothetical protein
255	3	F03	125535	76963.6	0.613085	10173.9	0.081044	1267.53	0.010097	2371.87	0.0188941	5410.47	0.0430993	1189.67	0.00947679	7124.66	0.0567544	12471.5	0.0993471	9287.66	0.0739847	gene	phzC1	PA4212	phenazine biosynthesis protein PhzC
256	3	F04	5112	2092.04	0.409242	1564.75	0.306094	527.332	0.103156	543.483	0.106315	1009	0.197378	299.651	0.0586172	3583.46	0.700989	5549.39	1.08556	5560.15	1.08767	gene	PA4445	PA4445	conserved hypothetical protein
257	3	F05	139	189.189	1.36107	141.006	1.01443	129.515	0.93176	175.146	1.26005	195.639	1.40747	132.125	0.950537	4450.69	32.0194	7680.28	55.2538	1563.16	11.2458	intergenic	micA-PA0383
258	3	F06	4052	941.925	0.232459	922.182	0.227587	423.935	0.104624	339.454	0.0837743	974.308	0.240451	233.691	0.0576729	460.717	0.113701	601.58	0.148465	384.843	0.094976	gene	phhA	PA0872	phenylalanine-4-hydroxylase
259	3	F07	3460	1023.09	0.29569	1664.17	0.480975	810.799	0.234335	1178.75	0.34068	1933.73	0.558881	430.631	0.12446	102.871	0.0297314	120.826	0.0349207	159.088	0.0459792	gene	PA5001	PA5001	hypothetical protein
260	3	F08	10796	4011.49	0.371572	3898.03	0.361062	1790.15	0.165816	3031.55	0.280803	5192.47	0.480963	1659.1	0.153678	396.995	0.0367724	203.097	0.0188122	262.246	0.024291	gene	PA4521	PA4521	hypothetical protein
261	3	F09	697	347.387	0.498403	428.737	0.615118	286.426	0.410942	397.479	0.570271	526.837	0.755864	408.423	0.585972	336.754	0.483148	371.987	0.533697	357.87	0.513444	gene	PA5103	PA5103	hypothetical protein
262	3	F10	711	424.204	0.59663	767.05	1.07883	360.511	0.507048	563.206	0.792132	891.238	1.2535	277.786	0.390697	233.964	0.329063	334.057	0.46984	314.221	0.441942	gene	PA0861	PA0861	hypothetical protein
263	3	F11	274	186.375	0.6802	153.86	0.561533	138.425	0.5052	162.474	0.592971	208.439	0.760727	140.426	0.512502	24.4067	0.0890755	55.2734	0.201728	33.6233	0.122713	gene	PA4308	PA4308	conserved hypothetical protein
264	3	F12	305	142.957	0.46871	252.583	0.828142	257.724	0.844995	110.618	0.362681	252.094	0.826538	186.334	0.610931	626.834	2.05519	376.15	1.23328	602.995	1.97703	gene	PA0222	PA0222	hypothetical protein
265	3	G01	311	346.863	1.11531	341.9	1.09936	228.065	0.733328	234.303	0.753387	407.776	1.31118	260.024	0.836091	334.598	1.07588	165.278	0.531441	168.681	0.542383	gene	argR	PA0893	transcriptional regulator ArgR
266	3	G02	335	442.115	1.31975	1170.52	3.49409	460.656	1.37509	586.156	1.74972	878.161	2.62138	271.695	0.811031	119.459	0.356595	106.773	0.318725	186.136	0.555629	gene	PA0535	PA0535	probable transcriptional regulator
267	3	G03	321	300.825	0.93715	251.144	0.782379	79.9991	0.249218	124.369	0.387444	146.801	0.457323	107.768	0.335726	86.8823	0.270662	71.0571	0.221362	41.7727	0.130133	gene	PA4977	PA4977	probable acetolactate synthase large subunit
268	3	G04	1228	1288.64	1.04938	1768.7	1.44031	206.709	0.16833	158.705	0.129239	221.537	0.180405	76.9549	0.0626668	22.4142	0.0182526	41.8903	0.0341126	52.8446	0.0430331	gene	mscL	PA4614	conductance mechanosensitive channel
269	3	G05	201	151.49	0.753679	140.845	0.700723	168.496	0.838286	88.9035	0.442306	96.1682	0.478449	93.3188	0.464272	34.6931	0.172602	36.4021	0.181105	38.8453	0.19326	intergenic	PA3295-phoA
270	3	G06	1268	476.976	0.376164	1124.6	0.886908	533.148	0.420464	952.19	0.750938	1394.78	1.09998	369.668	0.291536	5470.5	4.31427	15715.4	12.3939	2435.43	1.92068	gene	braF	PA1071	branched-chain amino acid transport protein BraF
271	3	G07	340	378.041	1.11188	345.544	1.0163	500.715	1.47269	318.451	0.936622	509.893	1.49969	287.62	0.845941	468.85	1.37897	325.108	0.956199	242.56	0.713411	gene	PA1844	PA1844	hypothetical protein
272	3	G08	19216	14080.4	0.732744	5177.92	0.269459	1151.12	0.059904	1631.1	0.0848821	1816.13	0.0945112	742.575	0.0386436	175.115	0.00911299	212.807	0.0110745	405.178	0.0210854	gene	PA4398	PA4398	probable two-component sensor
273	3	G09	222	140.794	0.634208	217.724	0.980739	312.297	1.40675	327.267	1.47418	397.213	1.78925	143.107	0.644628	182.254	0.820963	147.748	0.665529	175.455	0.790339	gene	PA0444	PA0444	N-carbamoyl-beta-alanine amidohydrolase
274	3	G10	1553	773.84	0.498287	489.805	0.315393	179.102	0.115327	296.483	0.19091	272.608	0.175536	209.147	0.134673	78.1992	0.0503537	83.6294	0.0538503	73.6557	0.047428	gene	PA4530	PA4530	conserved hypothetical protein
275	3	G11	1388	318.492	0.229461	306.187	0.220596	93.8707	0.0676302	162.058	0.116756	169.481	0.122105	159.324	0.114787	108.856	0.0784268	101.244	0.0729424	84.2486	0.0606978	gene	PA0497	PA0497	hypothetical protein
276	3	G12	356	446.423	1.254	289.169	0.812272	188.056	0.528248	188.677	0.529993	205.279	0.576626	155.939	0.43803	640.706	1.79974	967	2.71629	516.945	1.45209	gene	tgt	PA3823	queuine tRNA-ribosyltransferase
277	3	H01	1766	978.524	0.554091	475.878	0.269467	238.242	0.134905	335.256	0.189839	380.684	0.215563	137.317	0.0777559	713.015	0.403745	647.691	0.366756	418.393	0.236916	gene	mutL	PA4946	DNA mismatch repair protein MutL
278	3	H02	200	326.029	1.63015	232.352	1.16176	210.359	1.05179	156.73	0.783651	272.634	1.36317	330.723	1.65362	527.46	2.6373	575.433	2.87717	374.679	1.8734	gene	flgK	PA1086	flagellar hook-associated protein 1 FlgK
279	3	H03	418	308.552	0.738162	192.843	0.461347	179.789	0.430117	321.035	0.768026	333.295	0.797357	198.763	0.475509	257.1	0.615071	244.354	0.584579	260.796	0.623915	gene	PA0508	PA0508	probable acyl-CoA dehydrogenase
280	3	H04	3133	1188.02	0.379195	753.691	0.240565	308.827	0.0985724	452.556	0.144448	427.307	0.136389	245.781	0.0784492	707.998	0.225981	728.137	0.232409	424.048	0.135349	gene	toxR	PA0707	transcriptional regulator ToxR
281	3	H05	192	293.365	1.52794	150.117	0.781862	231.586	1.20618	349.222	1.81886	91.5522	0.476835	164.069	0.854526	58.1945	0.303096	131.552	0.685164	106.894	0.556741	gene	PA5029	PA5029	probable transcriptional regulator
282	3	H06	1512	1117.48	0.739075	1148.67	0.7597	314.758	0.208173	330.642	0.218679	569.212	0.376463	283.656	0.187603	246.135	0.162788	564.386	0.373271	141.496	0.0935821	gene	bioD	PA0504	dethiobiotin synthase
283	3	H07	226	212.621	0.9408	358.253	1.58519	366.217	1.62043	140.222	0.620452	96.8453	0.428519	275.375	1.21847	218.456	0.966622	501.357	2.2184	306.346	1.35551	gene	PA3943	PA3943	conserved hypothetical protein
284	3	H08	1009	470.423	0.466227	1260.23	1.24899	759.378	0.752604	1256.8	1.24558	2454.64	2.43274	940.09	0.931704	172.225	0.170689	97.3804	0.0965118	393.416	0.389906	gene	acoR	PA4147	transcriptional regulator AcoR
285	3	H09	2292	1255.13	0.547614	1829.32	0.798132	653.695	0.285207	1050.81	0.458469	1583.96	0.691084	769.976	0.335941	228.371	0.0996384	187.499	0.0818058	221.1	0.0964658	intergenic	purE-adhA
286	3	H10	432	333.51	0.772015	2708.8	6.27038	1529.16	3.53973	1972.27	4.56544	2793.05	6.46538	652.859	1.51125	1511.29	3.49837	1247.23	2.88711	650.729	1.50632	gene	PA4293	PA4293	probable two-component sensor
287	3	H11	4580	1485.08	0.324254	711.024	0.155246	368.539	0.0804671	415.265	0.0906693	347.942	0.0759699	198.615	0.0433656	97.5075	0.0212898	58.0484	0.0126743	79.2891	0.017312	gene	pabC	PA2964	4-amino-4-deoxychorismate lyase
288	3	H12	180	149.003	0.827795	182.56	1.01422	205.548	1.14193	268.535	1.49186	236.422	1.31345	73.516	0.408422	142.341	0.790781	111.273	0.618182	112.396	0.624424	gene	PA0664	PA0664	hypothetical protein
289	4	A01	192	206.31	1.07453	291.723	1.51939	156.292	0.814023	207.25	1.07943	473.981	2.46865	339.026	1.76576	1094.88	5.70251	1045.98	5.4478	645.948	3.36431	gene	PA0664	PA0664	hypothetical protein
290	4	A02	167	251.864	1.50817	559.593	3.35086	227.89	1.36461	315.574	1.88967	229.74	1.37569	332.45	1.99072	335.584	2.00949	208.735	1.24991	291.304	1.74433	gene	phaF	PA5060	polyhydroxyalkanoate synthesis protein PhaF
291	4	A03	625	571.742	0.914788	443.144	0.70903	207.221	0.331554	162.116	0.259386	199.193	0.318709	237.872	0.380595	2524.66	4.03945	1856.81	2.9709	1195.33	1.91253	intergenic	PA1427-PA1428
292	4	A04	31	29.1523	0.940395	19.3948	0.625639	27.5835	0.889789	48.8961	1.57729	37.7997	1.21935	41.8067	1.3486	119.231	3.84615	105.912	3.4165	149.034	4.80755	gene	thiC	PA4973	thiamin biosynthesis protein ThiC
293	4	A05	306	316.713	1.03501	601.401	1.96536	356.891	1.16631	246.591	0.805852	490.381	1.60255	412.785	1.34897	1143.77	3.7378	1180.31	3.85721	582.431	1.90337	intergenic	PA0329-rpiA
294	4	A06	286	247.181	0.864268	304.234	1.06375	92.9859	0.325126	522.614	1.82732	324.83	1.13577	100.359	0.350904	161.85	0.56591	269.086	0.940862	129.208	0.451775	gene	PA4718	PA4718	hypothetical protein
295	4	A07	209	168.464	0.806048	236.3	1.13062	139.465	0.667298	277.008	1.3254	129.278	0.618553	153.73	0.735549	200.639	0.959996	223.689	1.07028	143.044	0.684421	gene	PA0476	PA0476	probable permease
296	4	A08	76	59.6591	0.784988	63.2598	0.832366	59.2164	0.779164	48.2841	0.635317	80.6727	1.06148	48.6416	0.640021	374.656	4.92969	154.436	2.03205	340.427	4.4793	gene	PA4322	PA4322	conserved hypothetical protein
297	4	A09	90	43.5306	0.483674	80.7719	0.897465	40.7333	0.452592	53.0729	0.589699	48.9398	0.543775	44.3116	0.492351	4352.3	48.3589	4723.68	52.4853	2681.91	29.799	gene	PA4832	PA4832	probable short-chain dehydrogenase
298	4	A10	148	107.16	0.724054	135.895	0.918207	19.6581	0.132825	55.4773	0.374847	48.1385	0.32526	51.9131	0.350764	1045.24	7.06241	900.912	6.08725	515.672	3.48427	intergenic	PA4516-PA4517
299	4	A11	2957	1456.68	0.49262	2370.73	0.801736	1035.66	0.35024	993.137	0.33586	2411.72	0.815595	577.995	0.195467	271.67	0.0918734	148.304	0.0501534	42.305	0.0143067	gene	PA5208	PA5208	conserved hypothetical protein
300	4	A12	452	316.591	0.700423	309.553	0.684852	321.547	0.711387	279.635	0.618661	296.446	0.655854	292.631	0.647414	5067.97	11.2123	3753.25	8.30364	1977.17	4.37427	gene	pcs	PA3857	phosphatidylcholine synthase
301	4	B01	350	466.659	1.33331	274.014	0.782898	128.122	0.366064	296.525	0.847213	582.448	1.66414	355.348	1.01528	1483.22	4.23778	1018.89	2.91111	588.139	1.6804	gene	PA0705	PA0705	probable glycosyl transferase
302	4	B02	272	190.69	0.701067	236.528	0.869589	110.046	0.404582	240.896	0.885648	224.432	0.825119	117.845	0.433252	69.2505	0.254597	41.5463	0.152744	103.219	0.379483	gene	PA4073	PA4073	probable aldehyde dehydrogenase
303	4	B03	158	85.2547	0.539587	152.206	0.963331	48.7003	0.30823	49.4611	0.313045	57.3575	0.363022	17.5696	0.1112	66497.2	420.868	65837.9	416.695	27964.3	176.989	gene	ygcA	PA0933	probable RNA methyltransferase
304	4	B04	534	328.058	0.61434	75.385	0.14117	171.848	0.321812	92.0904	0.172454	145.548	0.272561	62.607	0.117242	204.434	0.382835	219.48	0.411011	129.576	0.242651	gene	dht	PA0441	dihydropyrimidinase
305	4	B05	2048	1130.83	0.552164	657.313	0.320954	259.557	0.126737	386.317	0.188631	674.28	0.329238	250.003	0.122072	32.9077	0.0160682	36.8203	0.0179787	48.7071	0.0237828	gene	PA5438	PA5438	probable transcriptional regulator
306	4	B06	469	1241.24	2.64658	1191.18	2.53982	526.683	1.12299	462.992	0.98719	570.012	1.21538	342.34	0.729935	98.337	0.209674	166.211	0.354395	121.806	0.259715	gene	pctC	PA4307	chemotactic transducer PctC
307	4	B07	3450	2324.93	0.673893	5370.62	1.5567	511.789	0.148345	398.415	0.115483	313.06	0.0907421	201.279	0.0583416	184.456	0.0534656	186.712	0.0541195	246.655	0.0714943	gene	wspB	PA3707	hypothetical protein
308	4	B08	1346	318.225	0.236423	281.779	0.209346	160.655	0.119358	116.813	0.0867849	188.286	0.139885	127.304	0.0945791	178.591	0.132682	239.052	0.177602	230.508	0.171254	gene	PA1526	PA1526	probable transcriptional regulator
309	4	B09	66	53.6005	0.812129	399.415	6.05174	388.475	5.88599	392.557	5.94783	335.737	5.08693	214.137	3.2445	700.279	10.6103	466.279	7.06484	380.432	5.76412	gene	flhA	PA1452	flagellar biosynthesis protein FlhA
310	4	B10	74	115.854	1.56559	156.953	2.12099	35.2098	0.475808	71.6804	0.968654	60.2039	0.813566	43.679	0.590257	7098.09	95.9202	6075.96	82.1075	3626.46	49.0062	gene	arnT	PA3556	inner membrane L-Ara4N transferase ArnT
311	4	B11	42	19.8112	0.471695	75.873	1.8065	66.2611	1.57765	100.027	2.38159	109.915	2.61702	137.446	3.27252	197.742	4.70813	71.1663	1.69444	116.793	2.78078	gene	PA4093	PA4093	hypothetical protein
312	4	B12	1644	683.627	0.415832	384.54	0.233905	209.534	0.127454	169.343	0.103007	289.757	0.176251	233.372	0.141954	553.056	0.336409	298.964	0.181852	122.092	0.0742649	gene	PA4154	PA4154	conserved hypothetical protein
313	4	C01	233	234.416	1.00608	362.447	1.55557	186.88	0.80206	334.266	1.43462	322.746	1.38518	342.486	1.4699	466.784	2.00336	557.778	2.3939	338.498	1.45278	gene	gshB	PA0407	glutathione synthetase
314	4	C02	247	404.313	1.6369	130.606	0.528768	313.795	1.27042	256.377	1.03796	392.768	1.59015	290.942	1.1779	215.276	0.871562	277.613	1.12394	156.444	0.633375	gene	PA0604	PA0604	probable binding protein component of ABC transporter
315	4	C03	823	3002.6	3.64837	4522.68	5.49536	692.104	0.840953	630.37	0.765941	775.64	0.942454	309.439	0.375989	1497.24	1.81925	1138.75	1.38365	685.936	0.833458	gene	PA0305	PA0305	hypothetical protein
316	4	C04	92	53.2576	0.578887	71.9171	0.781708	39.503	0.42938	44.8449	0.487444	100.092	1.08796	54.3356	0.590605	160.114	1.74037	126.21	1.37185	73.6637	0.800693	gene	phhC	PA0870	aromatic amino acid aminotransferase
317	4	C05	73	108.232	1.48263	58.1412	0.796455	71.1316	0.974405	95.715	1.31116	47.786	0.654602	196.041	2.6855	213.84	2.92931	153.27	2.09958	66.9023	0.91647	gene	PA0364	PA0364	probable oxidoreductase
318	4	C06	1013	687.993	0.679164	1231.52	1.21571	255.493	0.252215	502.157	0.495712	674.409	0.665754	322.446	0.318308	937.75	0.925716	668.983	0.660398	412.609	0.407314	gene	PA4719	PA4719	probable transporter
319	4	C07	222	143.226	0.645163	175.076	0.788632	173.333	0.780778	203.027	0.914535	302.63	1.3632	307.351	1.38446	112.871	0.508429	125.138	0.563687	116.723	0.525777	gene	PA3774	PA3774	probable acetylpolyamine aminohydrolase
320	4	C08	24206	14233.6	0.588021	3705.27	0.153072	567.736	0.0234544	508.071	0.0209895	1285.86	0.0531215	400.034	0.0165263	153.891	0.00635757	150.946	0.00623588	124.366	0.00513783	gene	PA1076	PA1076	hypothetical protein
321	4	C09	459	213.387	0.464895	105.447	0.229731	84.9239	0.185019	110.848	0.241498	145.582	0.317173	53.9671	0.117575	11109.5	24.2036	9950.07	21.6777	4925.76	10.7315	intergenic	PA5179-PA5180
322	4	C10	19340	8197.1	0.423842	5797.34	0.299759	536.048	0.027717	558.559	0.028881	452.491	0.0233966	237.653	0.0122881	959.267	0.0496002	937.734	0.0484868	1548.83	0.0800841	gene	PA5436	PA5436	probable biotin carboxylase subunit of a transcarboxylase
323	4	C11	2504	1624.12	0.648611	2173.17	0.86788	280.054	0.111842	226.194	0.090333	156.974	0.0626893	100.256	0.0400384	132.974	0.0531045	82.154	0.0328091	189.512	0.0756836	gene	pchC	PA4229	pyochelin biosynthetic protein PchC
324	4	C12	262	299.267	1.14224	208.606	0.796206	292.605	1.11681	270.677	1.03312	172.422	0.658098	200.896	0.766777	80.2524	0.306307	77.7095	0.296601	59.9165	0.228689	gene	cyaA	PA5272	adenylate cyclase
325	4	D01	277	399.348	1.44169	246.874	0.891243	273.636	0.987856	381.789	1.3783	329.506	1.18955	319.115	1.15204	1745.81	6.30257	1405.11	5.07259	861.097	3.10865	intergenic	PA0587-PA0588
326	4	D02	2520	1088.17	0.431812	2716.1	1.07782	623.58	0.247452	1090.99	0.432933	2091.94	0.830134	593.681	0.235588	103.017	0.0408799	98.8997	0.0392459	131.931	0.0523536	gene	PA1307	PA1307	conserved hypothetical protein
327	4	D03	3289	2012.52	0.611895	1774.57	0.539547	414.926	0.126156	355.825	0.108186	958.265	0.291354	179.053	0.0544399	1355.35	0.412086	926.458	0.281684	743.338	0.226007	gene	PA4496	PA4496	probable binding protein component of ABC transporter
328	4	D04	207	134.96	0.651981	143.539	0.693427	112.624	0.544079	207.114	1.00055	134.666	0.65056	227.794	1.10045	857.185	4.14099	646.644	3.12388	518.164	2.50321	gene	fimV	PA3115	Motility protein FimV
329	4	D05	17252	5328.06	0.308837	7458.04	0.4323	1672.54	0.0969475	2123.76	0.123103	3872.01	0.224438	728.921	0.0422514	48.3974	0.00280532	58.9065	0.00341448	29.2937	0.00169799	gene	PA0787	PA0787	hypothetical protein
330	4	D06	11237	7099.5	0.631797	1421.5	0.126502	473.563	0.0421432	410.791	0.036557	1018.57	0.0906446	238.527	0.0212269	257.565	0.0229212	279.414	0.0248655	297.387	0.026465	gene	PA3670	PA3670	hypothetical protein
331	4	D07	68	70.3864	1.03509	98.9518	1.45517	47.1789	0.693807	50.9772	0.749665	41.8069	0.614807	43.5149	0.639924	311.535	4.5814	104.801	1.54119	151.378	2.22614	gene	PA0095	PA0095	conserved hypothetical protein
332	4	D08	83907	119495	1.42414	67645.8	0.806199	8836.77	0.105316	10485.4	0.124965	28941	0.344918	5476.8	0.0652722	203.246	0.00242228	98.3237	0.00117182	244.79	0.0029174	gene	PA0605	PA0605	probable permease of ABC transporter
333	4	D09	415	463.495	1.11685	251.577	0.60621	114.337	0.27551	168.267	0.405463	118.115	0.284614	124.477	0.299944	303.871	0.73222	167.681	0.404051	328.446	0.791436	gene	pctC	PA4307	chemotactic transducer PctC
334	4	D10	223	194.816	0.873616	245.956	1.10294	36.3231	0.162884	35.8559	0.160789	48.656	0.218189	40.6205	0.182155	217.087	0.973483	72.5098	0.325156	105.835	0.474598	gene	PA4888	PA4888	conserved hypothetical protein
335	4	D11	491	376.437	0.766675	644.048	1.31171	123.748	0.252033	122.507	0.249505	112.795	0.229725	84.1303	0.171345	5134.29	10.4568	4787.65	9.75082	3155.06	6.42579	gene	thiI	PA5118	thiazole biosynthesis protein ThiI
336	4	D12	91	87.4765	0.961281	144.192	1.58452	115.605	1.27039	89.5562	0.984134	101.403	1.11432	99.8593	1.09736	493.325	5.42115	366.32	4.02549	780.823	8.58047	gene	PA4578	PA4578	hypothetical protein
337	4	E01	341	413.964	1.21397	234.568	0.687883	307.79	0.902609	337.239	0.98897	423.621	1.24229	293.213	0.859862	8743.04	25.6394	7704.07	22.5926	5436.19	15.9419	gene	PA0758	PA0758	hypothetical protein
338	4	E02	332	1671.46	5.03451	1880.47	5.66407	658.455	1.9833	541.72	1.63169	906.103	2.72923	253.9	0.76476	1045.91	3.15032	697.411	2.10064	612.725	1.84556	gene	PA4543	PA4543	conserved hypothetical protein
339	4	E03	3287	4596.29	1.39832	4203.36	1.27878	1378.78	0.419464	2319.83	0.705758	6244.68	1.89981	1088.36	0.33111	257.757	0.0784172	361.659	0.110027	391.76	0.119185	gene	PA0497	PA0497	hypothetical protein
340	4	E04	106	180.231	1.70029	138.688	1.30838	167.174	1.57712	177.689	1.67631	243.188	2.29423	250.905	2.36703	204.362	1.92794	138.301	1.30472	125.191	1.18105	gene	PA5459	PA5459	hypothetical protein
341	4	E05	3783	3216.12	0.850152	4497.17	1.18878	322.939	0.0853659	300.525	0.0794408	298.791	0.0789826	90.7494	0.0239887	80.0191	0.0211523	112.151	0.0296461	65.3531	0.0172755	gene	phuR	PA4710	Haem/Haemoglobin uptake outer membrane receptor PhuR precursor
342	4	E06	505	299.238	0.592551	407.617	0.807162	275.287	0.545122	340.258	0.673779	335.509	0.664374	347.8	0.688713	199.361	0.394774	394.891	0.781962	225.497	0.44653	gene	PA4619	PA4619	probable c-type cytochrome
343	4	E07	567	601.566	1.06096	295.046	0.520363	210.893	0.371945	250.786	0.442304	94.7823	0.167165	202.144	0.356514	318.207	0.561212	165.64	0.292134	154.353	0.272227	gene	PA4517	PA4517	conserved hypothetical protein
344	4	E08	23445	10446.7	0.445584	11686.7	0.498474	1026.22	0.0437713	783.603	0.033423	1137.32	0.0485103	301.331	0.0128527	251.205	0.0107146	392.035	0.0167215	464.994	0.0198334	gene	clpB	PA4542	ClpB protein
345	4	E09	355	612.262	1.72468	591.648	1.66661	66.1431	0.186319	111.169	0.313152	128.957	0.36326	89.6093	0.252421	351.448	0.989995	137.734	0.387982	391.514	1.10286	gene	sucD	PA1589	succinyl-CoA synthetase alpha chain
346	4	E10	2036	1499.52	0.736505	792.707	0.389345	114.561	0.0562678	112.608	0.0553084	130.744	0.0642162	54.2411	0.026641	168.155	0.0825909	143.268	0.0703675	87.3659	0.0429106	gene	pta	PA0835	phosphate acetyltransferase
347	4	E11	30635	18777	0.612928	6545.9	0.213674	634.411	0.0207087	650.454	0.0212324	630.32	0.0205752	243.755	0.00795675	288.747	0.00942539	194.052	0.00633432	233.329	0.00761642	gene	aruC	PA0895	N-succinylglutamate 5-semialdehyde dehydrogenase
348	4	E12	288	384.879	1.33639	162.9	0.565624	79.1429	0.274802	108.998	0.378464	120.255	0.417551	129.445	0.44946	211.479	0.734304	248.541	0.862991	275.091	0.955177	gene	PA4962	PA4962	conserved hypothetical protein
349	4	F01	116	167.287	1.44213	184.422	1.58984	180.448	1.55558	123.447	1.0642	101.678	0.876535	132.714	1.14409	277.129	2.38904	213.306	1.83884	180.859	1.55913	gene	PA4601	PA4601	conserved hypothetical protein
350	4	F02	3758	1064.84	0.283353	3544.61	0.943216	1954.78	0.520166	3183.84	0.847217	8721.61	2.32081	1575.5	0.41924	109.286	0.029081	134.626	0.035824	241.463	0.064253	gene	PA0736	PA0736	hypothetical protein
351	4	F03	3267	1033.32	0.316291	501.518	0.15351	226.437	0.0693105	192.392	0.0588896	447.723	0.137044	183.391	0.0561344	231.544	0.0708736	121.771	0.0372731	306.692	0.0938758	gene	aguR	PA0294	transcriptional regulator AguR
352	4	F04	53	77.7181	1.46638	226.164	4.26725	101.606	1.9171	98.8155	1.86444	123.897	2.33768	47.4968	0.896166	113.382	2.13928	122.992	2.32061	192.457	3.63126	gene	PA5459	PA5459	hypothetical protein
353	4	F05	47	55.8551	1.18841	93.204	1.98306	78.754	1.67562	65.7015	1.3979	69.9634	1.48858	66.7557	1.42033	221.056	4.70331	208.259	4.43103	280.752	5.97344	gene	PA5179	PA5179	probable transcriptional regulator
354	4	F06	21706	13478.7	0.620966	11449.2	0.527467	1006.69	0.0463784	916.858	0.0422398	1238.04	0.0570369	286.567	0.0132022	287.976	0.0132671	301.766	0.0139024	249.408	0.0114903	gene	clpB	PA4542	ClpB protein
355	4	F07	86	40.7302	0.473607	47.6764	0.554377	45.1499	0.524998	73.3086	0.852426	52.1691	0.606617	91.2327	1.06085	1167.45	13.575	2214.05	25.7447	1438.31	16.7246	gene	PA4625	PA4625	hypothetical protein
356	4	F08	13350	9572.63	0.717051	3659.48	0.274118	620.948	0.0465129	776.109	0.0581355	855.263	0.0640647	402.321	0.0301364	154.156	0.0115473	418.833	0.0313732	194.291	0.0145536	gene	pheA	PA3166	chorismate mutase
357	4	F09	2233	1834.17	0.821391	1209.65	0.541714	495.274	0.221798	491.863	0.22027	844.931	0.378384	323.496	0.14487	459.042	0.205572	720.098	0.32248	302.065	0.135273	gene	polA	PA5493	DNA polymerase I
358	4	F10	45	39.6465	0.881033	67.9243	1.50943	53.3457	1.18546	31.9111	0.709135	35.6299	0.791775	39.7355	0.883011	511.198	11.36	871.368	19.3637	445.329	9.89619	gene	oprP	PA3279	Phosphate-specific outer membrane porin OprP precursor
359	4	F11	844	417.466	0.494628	604.513	0.716248	260.172	0.308261	378.037	0.447912	180.146	0.213443	367.239	0.435118	392.484	0.465029	904.331	1.07148	545.046	0.645789	gene	PA3912	PA3912	conserved hypothetical protein
360	4	F12	159	179.838	1.13106	274.167	1.72432	340.281	2.14013	199.831	1.2568	310.963	1.95574	170.439	1.07194	299.177	1.88162	632.597	3.9786	416.156	2.61733	gene	PA3353	PA3353	hypothetical protein
361	4	G01	563	328.441	0.583377	225.933	0.401303	124.759	0.221597	132.72	0.235737	193.514	0.34372	203.715	0.361838	281.262	0.499577	557.356	0.989976	415.019	0.737157	gene	PA4716	PA4716	hypothetical protein
362	4	G02	221	317.708	1.43759	437.123	1.97793	275.222	1.24535	256.179	1.15918	251.809	1.13941	219.624	0.993773	207.783	0.940196	155.846	0.705184	241.014	1.09056	gene	PA5082	PA5082	probable binding protein component of ABC transporter
363	4	G03	648	257.568	0.397481	119.065	0.183742	143.407	0.221307	121.155	0.186967	157.782	0.24349	118.779	0.183301	29588.5	45.6613	79819	123.177	19355.7	29.8699	gene	PA4704	PA4704	hypothetical protein
364	4	G04	26323	14294.2	0.543029	5051.36	0.191899	1290.24	0.0490157	1526.03	0.0579734	3178.01	0.120731	514.399	0.0195418	702.931	0.0267041	1295.85	0.0492289	448.765	0.0170484	gene	ltaA	PA5413	low specificity l-threonine aldolase
365	4	G05	16488	11054.1	0.670431	5062.9	0.307066	350.404	0.021252	262.222	0.0159038	338.618	0.0205372	130.217	0.00789771	424.456	0.0257433	310.225	0.0188152	270.56	0.0164095	gene	sbp	PA0283	sulfate-binding protein precursor
366	4	G06	10511	4418.88	0.420405	3599.82	0.342481	1425.96	0.135663	2272.05	0.216159	6206.67	0.590493	947.494	0.0901431	138.711	0.0131968	254.757	0.0242372	242.791	0.0230987	gene	clpB	PA4542	ClpB protein
367	4	G07	1776	1389.57	0.782413	675.044	0.380092	274.147	0.154362	400.278	0.225382	463.211	0.260817	350.936	0.197599	322.533	0.181606	404.168	0.227572	311.346	0.175307	gene	PA4879	PA4879	conserved hypothetical protein
368	4	G08	188	454.549	2.41782	192.369	1.02324	308.246	1.63961	369.005	1.96279	415.892	2.21219	287.487	1.52919	330.25	1.75665	463.125	2.46343	367.472	1.95464	gene	pctA	PA4309	chemotactic transducer PctA
369	4	G09	170	158.992	0.935247	138.217	0.813039	86.804	0.510612	60.4219	0.355423	113.318	0.666577	109.093	0.641722	2881.69	16.9511	2959.29	17.4076	1963.47	11.5498	gene	PA4841	PA4841	conserved hypothetical protein
370	4	G10	78	79.6907	1.02168	71.7291	0.919604	160.623	2.05927	109.826	1.40803	84.7001	1.0859	48.7976	0.625611	5313.34	68.1197	8567.69	109.842	8796.21	112.772	gene	dht	PA0441	dihydropyrimidinase
371	4	G11	265	223.163	0.842126	232.439	0.877127	136.051	0.513399	232.331	0.876719	181.722	0.685744	168.04	0.634115	916.784	3.45956	935.398	3.52981	568.904	2.14681	intergenic	PA1192-PA1193
372	4	G12	172	136.029	0.790867	198.792	1.15577	112.909	0.65645	150.001	0.8721	206.151	1.19855	136.807	0.795392	143.096	0.831954	185	1.07558	133.629	0.776914	gene	fecA	PA3901	Fe(III) dicitrate transport protein FecA
373	4	H01	274	154.775	0.564872	262.456	0.95787	161.354	0.588885	331.26	1.20898	213.875	0.780567	396.236	1.44612	269.799	0.984666	254.969	0.930543	130.24	0.47533	gene	PA4578	PA4578	hypothetical protein
374	4	H02	234	328.509	1.40388	422.812	1.80689	409.251	1.74893	166.471	0.711413	142.273	0.608006	320.464	1.36951	533.625	2.28045	577.525	2.46805	291.761	1.24684	gene	PA2956	PA2956	conserved hypothetical protein
375	4	H03	298	237.598	0.797308	221.44	0.743086	180.959	0.607245	166.109	0.557414	109.024	0.365853	247.813	0.831586	581.15	1.95017	511.468	1.71634	517.562	1.73679	intergenic	PA3259-PA3260
376	4	H04	290	308.813	1.06487	237.392	0.818594	141.438	0.487716	278.291	0.959625	300.104	1.03484	254.338	0.877029	29765.7	102.64	30929.3	106.653	23407.9	80.7169	intergenic	PA5359-phoB
377	4	H05	260	445.082	1.71185	198.004	0.761553	189.304	0.728094	241.967	0.930642	295.014	1.13467	239.645	0.921713	3113.58	11.9753	4021.38	15.4669	2369.55	9.11367	gene	PA4186	PA4186	hypothetical protein
378	4	H06	668	982.27	1.47046	960.299	1.43757	372.341	0.557397	406.698	0.608829	515.149	0.771182	263.333	0.39421	5343.95	7.99992	8821.81	13.2063	3287.64	4.92161	intergenic	PA0445-PA0446
379	4	H07	135	162.121	1.20089	126.027	0.933534	118.219	0.875699	147.004	1.08892	97.2888	0.720658	94.985	0.703592	142.478	1.05539	231.341	1.71364	237.918	1.76236	gene	pqsB	PA0997	Homologous to beta-keto-acyl-acyl-carrier protein synthase
380	4	H08	400	421.609	1.05402	391.129	0.977822	232.079	0.580197	128.921	0.322303	292.009	0.730024	288.176	0.72044	710.246	1.77562	952.957	2.38239	898.606	2.24651	gene	PA4601	PA4601	conserved hypothetical protein
381	4	H09	118	130.987	1.11006	113.644	0.963089	81.367	0.689551	163.05	1.38178	139.885	1.18547	160.367	1.35905	729.602	6.18307	611.674	5.18368	334.763	2.83697	gene	uvrA	PA4234	excinuclease ABC subunit A
382	4	H10	723	420.236	0.58124	319.615	0.442068	224.999	0.311202	293.88	0.406474	335.622	0.464208	140.539	0.194384	244.734	0.338498	179.431	0.248176	281.005	0.388665	gene	PA3913	PA3913	probable protease
383	4	H11	270	307.179	1.1377	321.765	1.19172	151.651	0.561671	378.602	1.40223	445.921	1.65156	144.453	0.535011	280.085	1.03735	292.025	1.08157	148.478	0.549918	gene	PA5160	PA5160	drug efflux transporter
384	4	H12	1338	1025.94	0.766771	954.197	0.713152	393.729	0.294267	452.992	0.338559	976.262	0.729643	418.42	0.312721	284.751	0.212819	226.913	0.169591	247.891	0.18527	gene	PA5275	PA5275	conserved hypothetical protein
385	5	A01	2201	1905.13	0.865575	557.333	0.253218	272.493	0.123804	297.729	0.13527	247.33	0.112372	81.728	0.0371322	380.697	0.172965	555.838	0.252539	335.58	0.152467	intergenic	PA4108-ampR
386	5	A02	17938	12717.3	0.708959	2746.68	0.153121	349.365	0.0194762	386.698	0.0215575	421.87	0.0235182	132.744	0.00740015	326.007	0.0181741	347.346	0.0193637	276.786	0.0154301	gene	PA1031	PA1031	conserved hypothetical protein
387	5	A03	1233	1374.99	1.11516	1153.85	0.935804	387.089	0.313941	346.554	0.281066	698.451	0.566465	193.816	0.15719	129.983	0.10542	136.544	0.110741	101.143	0.0820301	gene	PA4319	PA4319	conserved hypothetical protein
388	5	A04	1094	1131.26	1.03406	748.279	0.683985	367.591	0.336007	282.333	0.258074	772.006	0.705673	416.712	0.380907	2939.55	2.68698	3619.09	3.30812	1285.01	1.1746	gene	PA4494	PA4494	probable two-component sensor
389	5	A05	361	361.159	1.00044	556.179	1.54066	191.542	0.530586	359.961	0.997122	329.758	0.913457	87.8107	0.243243	1792.68	4.96587	1763.43	4.88484	855.603	2.37009	gene	PA0147	PA0147	probable oxidoreductase
390	5	A06	452	478.433	1.05848	952.584	2.10749	401.455	0.888175	466.501	1.03208	531.98	1.17695	141.031	0.312016	526.322	1.16443	568.337	1.25738	549.266	1.21519	gene	PA4790	PA4790	conserved hypothetical protein
391	5	A07	152	172.364	1.13397	210.067	1.38202	240.091	1.57955	160.424	1.05542	208.43	1.37125	191.86	1.26223	442.022	2.90804	609.611	4.0106	411.119	2.70473	gene	selA	PA4808	L-seryl-tRNA(ser) selenium transferase
392	5	A08	2794	190988	68.3564	40558.5	14.5163	8406.27	3.00869	4548.15	1.62783	15222.9	5.44841	4304.56	1.54064	715.947	0.256244	1126.07	0.403032	892.189	0.319323	gene	sth	PA2991	soluble pyridine nucleotide transhydrogenase
393	5	A09	231	542.769	2.34965	625.924	2.70963	369.131	1.59797	405.252	1.75434	635.647	2.75172	266.796	1.15496	127.036	0.54994	63.659	0.27558	74.7067	0.323406	gene	PA5442	PA5442	conserved hypothetical protein
394	5	A10	450	416.84	0.92631	399.365	0.887477	152.296	0.338435	231.537	0.514526	293.626	0.652502	255.308	0.56735	263.883	0.586407	167.877	0.373061	312.392	0.694204	gene	PA2126	PA2126	conserved hypothetical protein
395	5	A11	572	409.015	0.715061	491.938	0.860032	300.472	0.5253	238.241	0.416505	222.758	0.389438	140.502	0.245633	7151.73	12.503	3334.52	5.82958	2011.47	3.51655	gene	PA0272	PA0272	probable transcriptional regulator
396	5	A12	1932	654.89	0.33897	964.153	0.499044	201.408	0.104248	292.397	0.151344	440.248	0.227872	291.507	0.150883	290.315	0.150267	150.852	0.0780807	292.842	0.151575	gene	PA5181	PA5181	probable oxidoreductase
397	5	B01	372	339.223	0.911889	168.514	0.452994	173.571	0.466588	160.027	0.430179	201.533	0.541755	264.221	0.710272	337.072	0.906108	489.979	1.31715	358.282	0.963123	gene	PA4282	PA4282	probable exonuclease
398	5	B02	31382	32773.2	1.04433	9918.95	0.316071	1782.07	0.0567865	1499.95	0.0477966	2266.63	0.072227	800.48	0.0255076	7511.76	0.239365	4566.86	0.145525	3172.92	0.101107	gene	mutL	PA4946	DNA mismatch repair protein MutL
399	5	B03	4547	11224.9	2.46865	8742.42	1.92268	1726.91	0.379792	1841.51	0.404994	3598.06	0.791305	1254	0.275786	1658.95	0.364846	1492.33	0.328202	1218.74	0.268033	gene	cysI	PA1838	sulfite reductase
400	5	B04	1781	1556.42	0.873904	1687.59	0.947549	693.199	0.389219	696.087	0.39084	992.99	0.557546	475.057	0.266736	102.123	0.0573401	102.307	0.0574437	101.285	0.0568697	gene	mrcB	PA4700	penicillin-binding protein 1B
401	5	B05	275	182.122	0.662261	120.197	0.437082	153.978	0.559921	136.886	0.497768	222.789	0.810141	283.586	1.03122	117.162	0.426043	75.33	0.273927	89.7357	0.326312	gene	PA3860	PA3860	probable AMP-binding enzyme
402	5	B06	298	190.255	0.638439	315.725	1.05948	204.76	0.687113	231.651	0.777351	264.722	0.888328	269.114	0.903068	383.477	1.28684	192.644	0.646455	177.014	0.594008	gene	PA5048	PA5048	probable nuclease
403	5	B07	248	417.678	1.68418	846.825	3.41462	327.355	1.31998	316.794	1.2774	681.617	2.74846	241.593	0.974165	401.988	1.62092	604.045	2.43567	339.399	1.36854	gene	PA5048	PA5048	probable nuclease
404	5	B08	987	1185.73	1.20135	1000.12	1.01329	240.668	0.243838	282.024	0.285739	474.722	0.480975	227.234	0.230227	860.788	0.872126	2289.01	2.31916	913.15	0.925178	gene	PA0077	PA0077	hypothetical protein
405	5	B09	1737	40833.2	23.5079	15758.5	9.07224	3092.76	1.78052	4545.18	2.61668	14584.7	8.39647	3075.36	1.7705	505.294	0.2909	285.22	0.164202	335.919	0.19339	gene	PA0565	PA0565	conserved hypothetical protein
406	5	B10	7486	9168.9	1.22481	13583.6	1.81453	1323.74	0.176829	1128.15	0.150701	1826.28	0.24396	577.113	0.0770923	601.984	0.0804147	743.205	0.0992794	424.152	0.0566594	gene	PA4734	PA4734	hypothetical protein
407	5	B11	8098	14074.9	1.73807	6925.16	0.855169	902.192	0.111409	1428.55	0.176407	4542.97	0.560998	984.089	0.121523	191.279	0.0236205	151.274	0.0186804	188.848	0.0233203	gene	fdhA	PA5421	glutathione-independent formaldehyde dehydrogenase
408	5	B12	374	289.883	0.775087	259.207	0.693067	131.595	0.351859	154.593	0.41335	192.742	0.515352	242.078	0.647267	254.05	0.679278	124.987	0.33419	129.457	0.346141	gene	PA0964	PA0964	conserved hypothetical protein
409	5	C01	365	501.558	1.37413	372.271	1.01992	354.699	0.971779	375.289	1.02819	514.857	1.41057	369.301	1.01178	193.236	0.529413	72.2482	0.19794	89.2886	0.244626	gene	nosD	PA3393	NosD protein
410	5	C02	6162	3133.83	0.508574	1499.71	0.24338	398.885	0.0647331	315.973	0.0512776	868.851	0.141002	328.714	0.0533454	102.719	0.0166697	284.329	0.0461423	351.288	0.0570087	gene	PA0659	PA0659	hypothetical protein
411	5	C03	284	266.828	0.939534	200.463	0.705855	211.23	0.743769	216.135	0.761039	160.616	0.565549	203.339	0.715984	2365.38	8.3288	1476.48	5.19888	830.284	2.92354	gene	PA3238	PA3238	hypothetical protein
412	5	C04	207	354.63	1.71319	239.478	1.1569	176.444	0.852386	241.021	1.16435	369.397	1.78453	276.271	1.33464	184.659	0.89207	222.299	1.07391	180.631	0.872612	gene	PA0643	PA0643	hypothetical protein
413	5	C05	158	290.063	1.83584	182.072	1.15235	118.673	0.751098	322.367	2.0403	275.799	1.74556	238.913	1.51211	152.044	0.962301	61.0641	0.386481	140.252	0.887671	gene	PA5218	PA5218	probable transcriptional regulator
414	5	C06	1542	1438.68	0.932998	685.874	0.444795	219.465	0.142325	251.14	0.162866	475.669	0.308475	292.051	0.189397	157.439	0.1021	145.522	0.094372	306.038	0.198468	gene	PA0249	PA0249	probable acetyltransferase
415	5	C07	325	176.545	0.543214	288.349	0.887227	168.627	0.518852	191.428	0.589008	399.457	1.2291	202.032	0.621638	394.15	1.21277	280.761	0.86388	246.322	0.757915	gene	wzt	PA5450	ABC subunit of A-band LPS efflux transporter
416	5	C08	163	219.001	1.34356	261.992	1.60731	94.4877	0.579679	63.006	0.38654	138.9	0.852147	102.253	0.62732	300.978	1.84649	235.011	1.44179	299.89	1.83982	intergenic	PA5072-PA5073
417	5	C09	5985	9027.33	1.50833	3694.11	0.617227	1569.33	0.26221	1069.08	0.178627	1986.8	0.331964	584.28	0.0976241	485.575	0.081132	566.813	0.0947056	387.816	0.064798	gene	PA1458	PA1458	probable two-component sensor
418	5	C10	4334	5147.08	1.18761	1646.29	0.379855	497.607	0.114815	431.713	0.0996108	832.631	0.192116	231.497	0.0534142	1879.2	0.433594	1223.15	0.282223	1225.34	0.282728	gene	flgJ	PA1085	flagellar protein FlgJ
419	5	C11	2004	1088.2	0.543016	880.101	0.439172	359.123	0.179203	133.589	0.066661	462.181	0.230629	231.926	0.115732	184.631	0.0921313	86.9978	0.0434121	156.184	0.0779361	gene	PA2657	PA2657	probable two-component response regulator
420	5	C12	274	223.79	0.816751	518.785	1.89337	269.724	0.984393	143.768	0.524703	436.475	1.59297	148.192	0.540848	223.947	0.817324	215.931	0.788071	269.184	0.982422	gene	PA3947	PA3947	probable two-component response regulator
421	5	D01	241	357.319	1.48265	603.327	2.50343	222.443	0.923001	368.736	1.53003	470.97	1.95423	231.765	0.961681	4471.31	18.5532	3616.55	15.0064	2597.24	10.7769	gene	PA4936	PA4936	probable rRNA methylase
422	5	D02	432	498.621	1.15421	129.824	0.300517	58.6231	0.135702	104.767	0.242517	75.9525	0.175816	75.6713	0.175165	9371.11	21.6924	9733.49	22.5312	5071.88	11.7405	gene	plsB	PA3673	glycerol-3-phosphate acyltransferase
423	5	D03	300	220.889	0.736297	135.802	0.452674	245.338	0.817794	221.844	0.739479	283.969	0.946564	139.605	0.46535	839.983	2.79994	608.676	2.02892	372.008	1.24003	intergenic	PA0678-PA0679
424	5	D04	56201	44655.9	0.794576	28191.4	0.501617	5969.81	0.106222	5109.6	0.0909164	6553.47	0.116608	2080.97	0.0370273	170.996	0.00304258	128.43	0.00228519	120.683	0.00214735	gene	nuoJ	PA2645	NADH dehydrogenase I chain J
425	5	D05	249	363.183	1.45857	205.148	0.823889	203.012	0.815311	249.635	1.00255	112.624	0.452305	170.878	0.686256	673.661	2.70546	445.553	1.78937	406.636	1.63308	gene	PA5017	PA5017	conserved hypothetical protein
426	5	D06	255	331.023	1.29813	286.332	1.12287	220.568	0.864972	370.043	1.45115	417.171	1.63596	100.002	0.392165	204.218	0.800857	219.161	0.859455	163.196	0.639986	gene	PA1921	PA1921	hypothetical protein
427	5	D07	7761	7449.1	0.959811	3591.5	0.462762	827.327	0.106601	1093.76	0.140931	3632.75	0.468077	851.051	0.109657	3862.36	0.497663	5978.05	0.770268	1965.16	0.25321	gene	PA0976	PA0976	conserved hypothetical protein
428	5	D08	247	469.204	1.89961	1289.51	5.2207	548.024	2.21872	547.007	2.2146	954.134	3.86289	316.57	1.28166	74.1425	0.300172	73.1454	0.296135	93.9464	0.38035	gene	PA4912	PA4912	probable permease of ABC branched chain amino acid transporter
429	5	D09	501	276.99	0.552874	600.421	1.19845	128.519	0.256525	125.506	0.250512	105.371	0.210322	83.676	0.167018	31669.8	63.2133	28373.1	56.6329	22025.3	43.9627	gene	PA0079	PA0079	hypothetical protein
430	5	D10	1568	1235.98	0.788253	1947.44	1.24199	696.657	0.444297	269.086	0.171611	145.736	0.0929442	102.278	0.0652282	616.523	0.393191	1109.95	0.707873	537.154	0.342573	gene	PA4396	PA4396	probable two-component response regulator
431	5	D11	476	293.497	0.61659	243.316	0.511168	105.786	0.22224	137.503	0.288872	201.488	0.423295	227.16	0.477228	1129.65	2.37322	968.149	2.03393	844.062	1.77324	gene	PA4072	PA4072	probable amino acid permease
432	5	D12	365	381.327	1.04473	297.462	0.814963	522.288	1.43093	211.975	0.580753	281.846	0.772181	266.831	0.731045	63.5246	0.17404	43.7056	0.119741	78.8898	0.216136	gene	PA0845	PA0845	conserved hypothetical protein
433	5	E01	314	296.402	0.943955	314.637	1.00203	815.003	2.59555	587.936	1.87241	933.989	2.97449	462.787	1.47384	5011.33	15.9596	4264.12	13.58	2147.19	6.83818	gene	argB	PA5323	acetylglutamate kinase
434	5	E02	504	640.512	1.27086	416.78	0.826945	266.69	0.529148	227.38	0.45115	430.715	0.854594	313.149	0.621327	304.514	0.604194	140.422	0.278615	272.519	0.540712	gene	mqoA	PA3452	malate:quinone oxidoreductase
435	5	E03	298	432.165	1.45022	199.917	0.670863	349.007	1.17116	308.072	1.0338	343.466	1.15257	365.945	1.228	53.5261	0.179618	59.232	0.198765	68.1493	0.228689	gene	aruB	PA0899	succinylarginine dihydrolase
436	5	E04	117	177.567	1.51767	114.547	0.979031	155.218	1.32665	146.408	1.25135	99.0536	0.846612	136.943	1.17046	146.663	1.25353	248.103	2.12054	174.213	1.489	gene	dnr	PA0527	transcriptional regulator Dnr
437	5	E05	2302	1380.61	0.599744	656.353	0.285123	98.6739	0.0428644	205.446	0.0892468	162.023	0.0703837	134.161	0.0582801	177.127	0.0769448	256.892	0.111595	130.316	0.05661	gene	PA4294	PA4294	hypothetical protein
438	5	E06	154	137.339	0.891814	142.922	0.928062	67.2301	0.436559	83.1413	0.539878	82.7896	0.537595	109.485	0.71094	465.78	3.02454	726.204	4.71561	238.859	1.55103	gene	PA0640	PA0640	probable bacteriophage protein
439	5	E07	302	114.918	0.380523	351.452	1.16375	136.751	0.452819	343.818	1.13847	199.496	0.660583	198.969	0.658837	2819.4	9.33576	8078.32	26.7494	2072.86	6.86377	gene	PA3020	PA3020	probable soluble lytic transglycosylase
440	5	E08	16032	15218.2	0.949238	6096.88	0.380295	869.226	0.0542182	908.706	0.0566807	1553.09	0.0968742	452.362	0.0282162	594.947	0.03711	445.028	0.0277587	519.861	0.0324265	gene	arcD	PA5170	arginine/ornithine antiporter
441	5	E09	4208	2790.25	0.663083	2970.83	0.705996	313.086	0.0744025	296.289	0.0704109	208.732	0.0496035	120.237	0.0285735	205.477	0.0488301	145.034	0.0344662	258.606	0.0614557	gene	PA5023	PA5023	conserved hypothetical protein
442	5	E10	194	113.866	0.58694	44.4862	0.22931	71.7691	0.369944	119.697	0.616996	106.666	0.549824	198.719	1.02432	586	3.02062	1060.17	5.46481	540.95	2.7884	intergenic	PA5156-PA5157
443	5	E11	183	175.66	0.959892	171.52	0.93727	125.886	0.687901	141.034	0.77068	121.973	0.666519	160.332	0.876133	578.458	3.16097	944.751	5.16258	554.453	3.0298	gene	PA5093	PA5093	probable histidine/phenylalanine ammonia-lyase
444	5	E12	286	319.717	1.11789	246.782	0.862875	345.29	1.20731	176.835	0.618303	317.375	1.1097	247.048	0.863805	572.006	2.00002	729.452	2.55053	503.22	1.75951	gene	algB	PA5483	two-component response regulator AlgB
445	5	F01	371	253.884	0.684323	186.92	0.503826	281.96	0.76	227.965	0.61446	347.188	0.935816	335.911	0.905419	130.852	0.352701	123.989	0.334201	215.979	0.582154	gene	PA0491	PA0491	probable transcriptional regulator
446	5	F02	3481	2365.77	0.679624	518.877	0.14906	176.321	0.0506524	393.943	0.11317	292.801	0.084114	201.827	0.0579797	280.23	0.0805027	222.641	0.063959	197.232	0.0566596	gene	PA3595	PA3595	probable MFS transporter
447	5	F03	6005	1915.82	0.319037	1919.89	0.319715	1077.87	0.179496	1053.15	0.175379	1992.31	0.331775	664.563	0.110668	280.605	0.0467286	870.329	0.144934	560.246	0.0932966	gene	xcpQ	PA3105	general secretion pathway protein D
448	5	F04	122	134.063	1.09888	78.459	0.643107	120.028	0.983839	70.8253	0.580535	146.95	1.20451	138.14	1.13229	185.81	1.52303	189.795	1.5557	320.387	2.62613	gene	acoR	PA4147	transcriptional regulator AcoR
449	5	F05	418	243.03	0.581412	491.799	1.17655	141.414	0.338312	244.509	0.58495	287.626	0.688099	111.289	0.266242	257.232	0.615388	116.452	0.278593	224.337	0.536691	gene	PA3866	PA3866	pyocin protein
450	5	F06	1486	3782.8	2.54563	3116.59	2.0973	835.68	0.562369	1307.8	0.880084	4159.66	2.79924	901.874	0.606914	310.11	0.208688	440.106	0.296168	308.457	0.207576	gene	aguR	PA0294	transcriptional regulator AguR
451	5	F07	14647	4429.44	0.302413	9168.75	0.625982	2955.95	0.201813	4464.38	0.304798	13204.4	0.901507	1603.46	0.109474	405.836	0.0277078	1361.03	0.0929223	425.838	0.0290734	gene	PA4548	PA4548	probable D-amino acid oxidase
452	5	F08	1369	1391.71	1.01659	1302.73	0.951594	360.691	0.263471	378.919	0.276785	604.03	0.44122	180.155	0.131596	234.157	0.171042	299.195	0.21855	172.309	0.125865	gene	acoR	PA4147	transcriptional regulator AcoR
453	5	F09	182	94.6696	0.520163	150.389	0.826311	90.9955	0.499976	84.9898	0.466977	89.382	0.49111	82.9761	0.455913	425.626	2.3386	237.732	1.30622	183.013	1.00557	gene	PA4510	PA4510	conserved hypothetical protein
454	5	F10	3958	4675.1	1.18118	1144.61	0.289189	262.232	0.0662537	221.393	0.0559356	434.093	0.109675	274.736	0.0694129	392.501	0.0991664	406.413	0.102681	242.039	0.0611519	gene	acoR	PA4147	transcriptional regulator AcoR
455	5	F11	204	123.07	0.603284	316.11	1.54956	126.386	0.619541	150.486	0.737675	218.102	1.06913	245.195	1.20194	687.734	3.37125	1202.55	5.89484	407.124	1.9957	gene	PA4511	PA4511	conserved hypothetical protein
456	5	F12	368	300.722	0.817179	378.132	1.02753	3489.57	9.48252	1792.19	4.87008	3278.03	8.90768	546.472	1.48498	279.628	0.759858	1312.94	3.56776	876.121	2.38076	gene	rhl	PA3861	ATP-dependent RNA helicase RhlB
457	5	G01	181	112.073	0.619188	84.1363	0.464842	33.2084	0.183472	99.0817	0.547413	79.167	0.437387	76.1029	0.420458	78464	433.503	382688	2114.3	124938	690.264	gene	flgK	PA1086	flagellar hook-associated protein 1 FlgK
458	5	G02	14951	6446.72	0.43119	8809.85	0.589248	3310.01	0.22139	4065.64	0.271931	20591.5	1.37727	2644.09	0.17685	1188.18	0.0794717	4535.1	0.303331	1977.35	0.132255	gene	PA3667	PA3667	probable pyridoxal-phosphate dependent enzyme
459	5	G03	416	836.08	2.00981	351.412	0.844741	170.135	0.408978	182.845	0.439532	273.156	0.656625	161.057	0.387157	328.25	0.789063	977.76	2.35038	1003.9	2.41322	gene	PA0041	PA0041	probable hemagglutinin
460	5	G04	5963	2999.89	0.503085	1255.38	0.210528	151.486	0.0254043	447.872	0.0751085	1318.34	0.221087	317.132	0.0531833	5095.6	0.854536	14655	2.45766	6218	1.04276	gene	PA3712	PA3712	hypothetical protein
461	5	G05	340	223.376	0.656987	171.127	0.503316	49.4008	0.145297	49.5098	0.145617	42.9504	0.126325	51.2914	0.150857	257.222	0.756535	217.026	0.638311	179.437	0.527755	gene	queA	PA3824	S-adenosylmethionine:trna ribosyltransferase-isomerase
462	5	G06	647	562.622	0.869585	1596.06	2.46687	956.807	1.47884	1868.97	2.88867	3573.79	5.52363	1287.01	1.98919	264.302	0.408504	575.421	0.889368	472.987	0.731047	intergenic
463	5	G07	200	199.941	0.999707	237.801	1.18901	167.327	0.836634	133.292	0.66646	203.957	1.01978	238.057	1.19028	10150.8	50.7541	45568.3	227.842	21190.4	105.952	gene	PA4282	PA4282	probable exonuclease
464	5	G08	325	270.371	0.83191	306.592	0.943359	30.0971	0.0926065	45.1986	0.139073	46.7891	0.143967	40.9198	0.125907	87.0758	0.267925	397.107	1.22187	259.757	0.799253	gene	PA3423	PA3423	probable transcriptional regulator
465	5	G09	115	281.62	2.44887	114.474	0.995423	207.581	1.80505	237.643	2.06646	226.62	1.97061	232.267	2.01971	343.764	2.98926	184.371	1.60323	214.257	1.8631	gene	PA0163	PA0163	probable transcriptional regulator
466	5	G10	474	562.273	1.18623	756.889	1.59681	115.392	0.243443	115.244	0.243132	131.993	0.278467	74.4431	0.157053	47.3238	0.0998392	285.153	0.601588	287.999	0.607593	gene	PA0148	PA0148	probable adenosine deaminase
467	5	G11	242	221.481	0.915212	107.045	0.442334	219.338	0.906354	135.27	0.558966	217.536	0.898907	205.043	0.847287	236.434	0.977001	236.763	0.978359	217.721	0.899674	intergenic	PA3927-PA3928
468	5	G12	312	320.466	1.02714	266.602	0.854493	1407.11	4.50997	825.193	2.64485	1660.2	5.32115	263.821	0.845579	177.921	0.570259	160.037	0.512939	110.234	0.353315	gene	tyrS	PA4138	tyrosyl-tRNA synthetase
469	5	H01	364	329.671	0.905691	267.655	0.735316	308.383	0.847205	227.922	0.626159	496.3	1.36346	212.181	0.582914	184.912	0.508	417.304	1.14644	275.48	0.756812	gene	sss	PA5280	site-specific recombinase Sss
470	5	H02	358	186.029	0.519634	276.368	0.771979	201.163	0.561908	131.248	0.366615	255.186	0.712809	271.459	0.758266	1811.47	5.05996	1230.53	3.43724	688.8	1.92402	gene	katA	PA4236	catalase
471	5	H03	3492	1765.04	0.505453	754.898	0.216179	250.919	0.0718555	371.195	0.106299	704.502	0.201748	143.568	0.0411135	428.304	0.122653	339.524	0.0972291	421.604	0.120734	gene	plcH	PA0844	hemolytic phospholipase C precursor
472	5	H04	233	407.628	1.74948	481.671	2.06726	253.262	1.08696	376.349	1.61523	463.835	1.99071	216.952	0.931123	1351.21	5.79917	1599.27	6.86384	927.034	3.97869	gene	pilT	PA0395	twitching motility protein PilT
473	5	H05	372	369.454	0.993156	219.29	0.58949	320.519	0.86161	269.009	0.723142	367.279	0.98731	155.843	0.418932	315.544	0.848237	786.442	2.11409	262.296	0.705096	gene	phuR	PA4710	Haem/Haemoglobin uptake outer membrane receptor PhuR precursor
474	5	H06	200	181.92	0.9096	224.372	1.12186	251.034	1.25517	199.405	0.997024	360.064	1.80032	250.987	1.25493	156.995	0.784975	299.087	1.49544	183.573	0.917863	gene	acsA	PA0887	acetyl-coenzyme A synthetase
475	5	H07	201	83.047	0.413169	220.791	1.09846	224.781	1.11831	244.759	1.21771	118.974	0.591911	85.1924	0.423843	184.919	0.919993	229.002	1.13931	399.829	1.9892	gene	dht	PA0441	dihydropyrimidinase
476	5	H08	244	196.842	0.80673	296.73	1.2161	114.366	0.468713	185.966	0.762158	478.265	1.9601	280.482	1.14952	288.531	1.1825	134.81	0.552502	405.555	1.66211	gene	PA3795	PA3795	probable oxidoreductase
477	5	H09	147	107.139	0.728839	246.753	1.6786	137.37	0.934492	155.024	1.05459	170.911	1.16266	272.702	1.85512	164.768	1.12087	148.66	1.0113	67.1281	0.456653	gene	PA2126	PA2126	conserved hypothetical protein
478	5	H10	182	243.634	1.33865	228.619	1.25615	105.946	0.582119	229.972	1.26358	239.429	1.31554	162.015	0.890193	58.5578	0.321746	58.3978	0.320867	101.516	0.557778	gene	PA3969	PA3969	conserved hypothetical protein
479	5	H11	257	194.787	0.757925	193.874	0.754373	124.394	0.484023	320.735	1.24799	248.192	0.965729	206.343	0.80289	161.39	0.627976	207.375	0.806905	140.871	0.548135	gene	sbcB	PA4316	exodeoxyribonuclease I
480	5	H12	6521	5032.39	0.771721	2367.14	0.363002	281.384	0.0431504	307.239	0.0471153	309.635	0.0474828	137.162	0.0210339	12960.9	1.98757	12914	1.98037	10118.4	1.55166	gene	PA0487	PA0487	probable molybdenum transport regulator
481	6	A01	182	207.289	1.13895	300.007	1.64839	228.764	1.25694	338.873	1.86194	164.971	0.906436	385.324	2.11716	279.292	1.53457	154.723	0.850127	155.626	0.855086	gene	PA4131	PA4131	probable iron-sulfur protein
482	6	A02	209	254.799	1.21914	211.566	1.01228	388.508	1.85889	195.174	0.933846	484.574	2.31853	446.204	2.13495	208.287	0.996588	371.601	1.778	211.95	1.01412	intergenic	PA1031-PA1032
483	6	A03	123	168.728	1.37177	349.651	2.84269	398.781	3.24212	318.786	2.59176	404.525	3.28882	414.072	3.36644	196.277	1.59575	280.002	2.27644	212.855	1.73053	gene	PA3961	PA3961	probable ATP-dependent helicase
484	6	A04	331	332.893	1.00572	417.593	1.26161	1546	4.6707	1416.87	4.28059	796.359	2.40592	709.92	2.14477	1848.35	5.58414	2635.13	7.96111	1227.8	3.70938	gene	oprD	PA0958	Basic amino acid, basic peptide and imipenem outer membrane porin OprD precursor
485	6	A05	538	555.075	1.03174	389.747	0.724438	253.659	0.471486	994.133	1.84783	701.354	1.30363	386.486	0.718375	9781.42	18.1811	9672.88	17.9793	5980.38	11.1159	intergenic	PA5183-PA5184
486	6	A06	278626	185436	0.665538	74751.3	0.268285	16185.9	0.0580917	15129.1	0.0542989	46199.4	0.165812	18831	0.0675852	500.764	0.00179726	336.047	0.00120609	230.951	0.000828894	gene	sss	PA5280	site-specific recombinase Sss
487	6	A07	2348	1124.37	0.478865	907.093	0.386326	396.679	0.168943	478.283	0.203698	1246.2	0.530751	3611.52	1.53812	371.244	0.158111	628.193	0.267544	361.104	0.153792	intergenic	PA4394-PA4395
488	6	A08	405	457.325	1.1292	216.223	0.533883	294.55	0.727283	365.956	0.903596	370.447	0.914683	434.854	1.07371	6397.56	15.7965	10728.5	26.4901	5698.46	14.0703	gene	PA3137	PA3137	probable MFS transporter
489	6	A09	3301	4887.19	1.48052	8324.75	2.52189	1979.94	0.5998	1796.08	0.544101	3695.73	1.11958	1628.53	0.493345	49.4622	0.014984	48.7399	0.0147652	114.318	0.0346312	gene	pctA	PA4309	chemotactic transducer PctA
490	6	A10	82	223.93	2.73086	156.104	1.9037	192.484	2.34737	212.59	2.59256	306.7	3.74024	340.4	4.15122	200.839	2.44926	164.451	2.0055	163.304	1.99152	gene	PA0063	PA0063	hypothetical protein
491	6	A11	267	205.808	0.770815	244.196	0.914593	259.575	0.972191	213.598	0.799994	504.753	1.89046	321.66	1.20472	48.7604	0.182623	29.8948	0.111966	135.61	0.507901	gene	PA4775	PA4775	hypothetical protein
492	6	A12	403	221.1	0.548635	158.04	0.39216	10171.2	25.2388	3968	9.84615	6681.65	16.5798	3840.31	9.52931	137.924	0.342244	92.1412	0.228638	141.879	0.352056	gene	arcD	PA5170	arginine/ornithine antiporter
493	6	B01	319	422.723	1.32515	221.501	0.694362	283.534	0.888822	181.349	0.568491	406.428	1.27407	311.569	0.976706	44.7224	0.140196	25.8679	0.0810905	68.1121	0.213517	intergenic	PA2883-PA2884
494	6	B02	347	345.302	0.995107	307.348	0.88573	144.88	0.417523	211.45	0.609367	377.349	1.08746	242.087	0.697656	260.171	0.749774	273.402	0.787901	428.03	1.23352	gene	wbpW	PA5452	phosphomannose isomerase/GDP-mannose WbpW
495	6	B03	286	218.172	0.762838	286.059	1.00021	364.005	1.27274	209.748	0.733384	314.508	1.09968	368.001	1.28672	184.408	0.644784	185.35	0.648076	123.403	0.43148	gene	PA4983	PA4983	probable two-component response regulator
496	6	B04	1611	1687.78	1.04766	283.758	0.176138	142.81	0.0886465	122.718	0.076175	190.865	0.118476	175.236	0.108775	2939.83	1.82485	2482.74	1.54112	1914.1	1.18814	gene	PA5078	PA5078	conserved hypothetical protein
497	6	B05	391	385.034	0.984742	130.731	0.334351	92.5193	0.236622	46.9411	0.120054	163.501	0.418162	232.185	0.593824	356.46	0.911662	194.433	0.497271	241.71	0.618184	intergenic	PA5149-PA5149.1
498	6	B06	66	60.9861	0.924032	66.2754	1.00417	76.7688	1.16316	102.024	1.54582	62.5717	0.948057	85.906	1.30161	116.517	1.7654	73.5421	1.11427	177.145	2.68401	gene	ilvH	PA4695	acetolactate synthase isozyme III small subunit
499	6	B07	316	226.403	0.716465	197.704	0.625646	589.907	1.8668	581.475	1.84011	1146.3	3.62753	365.869	1.15781	252.023	0.797543	104.142	0.329564	134.495	0.425618	gene	napA	PA1174	periplasmic nitrate reductase protein NapA
500	6	B08	186	135.98	0.731077	173.997	0.935466	169.316	0.910299	217.689	1.17037	144.226	0.77541	315.087	1.69402	90.7681	0.488001	53.9874	0.290255	174.715	0.939328	gene	PA0192	PA0192	probable TonB-dependent receptor
501	6	B09	7978	4993.94	0.625964	1875.96	0.235142	554.942	0.069559	456.963	0.0572779	688.158	0.0862569	451.654	0.0566124	1397.36	0.175151	1744.19	0.218624	1368.48	0.171531	gene	mexI	PA4207	probable RND efflux transporter
502	6	B10	1168	575.217	0.492481	652.882	0.558974	152.657	0.130699	311.19	0.26643	472.788	0.404784	237.012	0.202922	80.375	0.0688142	47.6644	0.0408086	73.5527	0.0629732	gene	lon	PA1803	Lon protease
503	6	B11	396	264.597	0.668174	434.788	1.09795	125.95	0.318056	188.837	0.476862	235.443	0.594552	173.407	0.437897	104.082	0.262833	45.2018	0.114146	199.64	0.504142	gene	PA4775	PA4775	hypothetical protein
504	6	B12	173	281.121	1.62497	440.868	2.54837	216.086	1.24905	199.667	1.15415	190.595	1.10171	211.597	1.2231	129.916	0.75096	126.425	0.730783	76.0898	0.439826	gene	PA4775	PA4775	hypothetical protein
505	6	C01	397	328.316	0.826992	223.64	0.563326	381.374	0.96064	209.769	0.528387	288.916	0.727748	207.304	0.522177	217.823	0.548672	70.4834	0.17754	122.455	0.308451	gene	PA4071	PA4071	hypothetical protein
506	6	C02	3523	2782.7	0.789867	3740.67	1.06179	272.231	0.0772724	252.816	0.0717616	182.227	0.0517251	111.069	0.0315267	1986.42	0.563845	969.349	0.275149	762.602	0.216464	gene	PA3836	PA3836	hypothetical protein
507	6	C03	1040	1094.26	1.05218	587.651	0.565049	88.7383	0.0853253	115.553	0.111109	69.1712	0.0665108	51.321	0.0493471	318.502	0.306252	249.479	0.239883	64.4918	0.0620113	gene	mfd	PA3002	transcription-repair coupling protein Mfd
508	6	C04	345	434.169	1.25846	250.866	0.727149	199.852	0.579282	313.478	0.908633	344.222	0.997745	304.288	0.881994	136.956	0.396973	285.261	0.826844	141.933	0.4114	gene	mfd	PA3002	transcription-repair coupling protein Mfd
509	6	C05	44238	63981.2	1.44629	37450.6	0.846571	5065.63	0.114509	4872.06	0.110133	5822.57	0.131619	2602.04	0.058819	117.416	0.0026542	161.139	0.00364254	221.907	0.0050162	gene	anr	PA1544	transcriptional regulator Anr
510	6	C06	2050	2929.49	1.42902	4187.08	2.04248	579.867	0.282862	320.404	0.156295	291.33	0.142112	118.426	0.0577688	245.494	0.119753	173.531	0.0846491	128.85	0.0628539	gene	PA4775	PA4775	hypothetical protein
511	6	C07	211	299.653	1.42015	394.198	1.86824	386.284	1.83073	317.29	1.50374	304.398	1.44264	379.493	1.79854	1149.88	5.44967	1608.41	7.62281	832.011	3.94318	gene	PA1678	PA1678	probable DNA methylase
512	6	C08	141	59.7321	0.423632	133.595	0.947484	80.8628	0.573495	199.397	1.41416	157.789	1.11907	187.531	1.33001	2909.46	20.6345	2901.96	20.5812	2631.82	18.6654	gene	PA2790	PA2790	hypothetical protein
513	6	C09	8117	3583.51	0.441482	2423.72	0.298598	580.203	0.07148	610.574	0.0752216	1776.04	0.218805	403.837	0.049752	73.7444	0.00908518	62.4523	0.00769401	77.899	0.00959702	gene	PA4548	PA4548	probable D-amino acid oxidase
514	6	C10	5494	3019.3	0.549564	7627.42	1.38832	2588.7	0.471186	2749.68	0.500487	5215.65	0.949335	1480.12	0.269406	504.392	0.0918079	248.84	0.0452931	189.373	0.0344691	gene	PA4781	PA4781	probable two-component response regulator
515	6	C11	10527	12778.9	1.21392	2699.1	0.256398	483.48	0.0459276	466.646	0.0443285	514.162	0.0488422	214.591	0.0203848	55.341	0.00525706	100.36	0.00953355	106.586	0.010125	gene	hslV	PA5053	heat shock protein HslV
516	6	C12	289	402.942	1.39426	341.713	1.1824	151.787	0.525213	337.618	1.16823	297.48	1.02934	183.146	0.633724	728.46	2.52062	388.42	1.34401	461.899	1.59827	gene	napA	PA1174	periplasmic nitrate reductase protein NapA
517	6	D01	317	283.496	0.89431	284.374	0.897079	16122.8	50.8605	6466.35	20.3986	3286.55	10.3677	4334.86	13.6746	232.587	0.733713	114.616	0.361563	195.733	0.617453	gene	PA3340	PA3340	hypothetical protein
518	6	D02	62	44.4887	0.71756	68.4188	1.10353	25.721	0.414855	58.7171	0.94705	79.3655	1.28009	52.6298	0.848868	367.024	5.91975	177.293	2.85957	202.341	3.26357	gene	PA0670	PA0670	hypothetical protein
519	6	D03	227	160.032	0.704987	144.656	0.637249	126.292	0.556353	185.072	0.815297	264.251	1.1641	375.673	1.65495	678.095	2.9872	366.094	1.61275	394.464	1.73773	gene	PA0790	PA0790	hypothetical protein
520	6	D04	129	103.658	0.803549	74.0376	0.573935	92.5652	0.71756	46.3167	0.359045	130.595	1.01236	111.155	0.861665	334.854	2.59577	241.75	1.87403	249.126	1.93121	intergenic	PA1040-PA1041
521	6	D05	47	56.5202	1.20256	96.4521	2.05217	58.6651	1.24819	52.5109	1.11725	88.3761	1.88034	68.4066	1.45546	16549.9	352.126	13652.5	290.48	14244.9	303.083	gene	soj	PA5563	chromosome partitioning protein Soj
522	6	D06	196	247.665	1.2636	338.67	1.72791	83.932	0.428225	74.241	0.37878	78.5026	0.400523	36.2599	0.185	350.655	1.78906	202.777	1.03458	351.808	1.79494	gene	PA0077	PA0077	hypothetical protein
523	6	D07	279	280.931	1.00692	193.281	0.692762	211.624	0.758509	328.296	1.17669	139.37	0.499535	348.643	1.24962	185.807	0.665974	159.233	0.570729	201.105	0.720808	gene	PA0641	PA0641	probable bacteriophage protein
524	6	D08	246	216.332	0.8794	185.162	0.752691	172.025	0.699289	246.015	1.00006	264.279	1.0743	197.876	0.804375	1486.78	6.04383	2009.52	8.16877	856.971	3.48362	intergenic	ksgA-pdxA
525	6	D09	13224	4364.69	0.330058	4166.27	0.315053	1155.72	0.087396	1607.34	0.121547	2306.92	0.174449	575.611	0.0435278	634.316	0.047967	267.571	0.0202337	277.139	0.0209573	gene	glnK	PA5288	nitrogen regulatory protein P-II 2
526	6	D10	176	291.118	1.65408	241.821	1.37398	259.451	1.47415	242.336	1.37691	160.477	0.9118	201.867	1.14697	1895.59	10.7704	1071.89	6.09031	1555.84	8.83999	gene	PA1511	PA1511	conserved hypothetical protein
527	6	D11	214	173.196	0.809328	76.9962	0.359795	65.9418	0.308139	99.7079	0.465925	179.569	0.83911	157.427	0.735638	125.33	0.585654	71.3043	0.333198	236.462	1.10496	gene	PA2599	PA2599	conserved hypothetical protein
528	6	D12	207	83.173	0.401802	264.969	1.28004	82.2828	0.397501	176.504	0.852675	193.628	0.935402	256.099	1.23719	580.94	2.80648	544.437	2.63013	279.94	1.35237	gene	napA	PA1174	periplasmic nitrate reductase protein NapA
529	6	E01	168	184.251	1.09673	119.348	0.710402	143.859	0.856302	150.731	0.897206	164.679	0.98023	136.276	0.811165	224.99	1.33922	259.379	1.54393	232.177	1.382	gene	cupB3	PA4084	usher CupB3
530	6	E02	1509	700.752	0.464382	1000.88	0.663274	390.507	0.258785	843.923	0.55926	1356.72	0.899088	377.045	0.249864	217.677	0.144252	131.089	0.0868716	174.365	0.11555	gene	PA4523	PA4523	hypothetical protein
531	6	E03	76	82.6404	1.08737	43.3081	0.569843	61.6811	0.811593	74.436	0.979421	87.4753	1.15099	57.2049	0.752697	322.347	4.24141	268.36	3.53105	301.984	3.97347	gene	PA0296	PA0296	probable glutamine synthetase
532	6	E04	84	119.429	1.42178	139.03	1.65512	98.3749	1.17113	94.5325	1.12539	72.3113	0.860848	146.418	1.74308	118.311	1.40846	62.9296	0.749162	98.8671	1.17699	gene	PA1410	PA1410	probable periplasmic spermidine/putrescine-binding protein
533	6	E05	116	123.132	1.06149	125.505	1.08194	85.8741	0.740294	110.669	0.954042	119.353	1.0289	70.4729	0.607525	3301.75	28.4633	2413.66	20.8075	2546	21.9482	gene	PA0191	PA0191	probable transcriptional regulator
534	6	E06	15794	10681.1	0.676278	3779.17	0.239279	299.234	0.0189461	247.91	0.0156965	131.133	0.0083027	133.363	0.0084439	882.315	0.0558639	638.248	0.0404108	531.418	0.0336468	gene	PA0498	PA0498	hypothetical protein
535	6	E07	8182	2921.44	0.357057	2267.15	0.27709	806.747	0.0986003	1403.27	0.171507	2231.37	0.272717	535.681	0.0654706	280.383	0.0342683	512.621	0.0626523	445.143	0.0544052	gene	aruB	PA0899	succinylarginine dihydrolase
536	6	E08	338	184.246	0.545107	325.237	0.96224	150.304	0.444687	269.493	0.797317	255.314	0.755366	316.097	0.935198	238.851	0.706661	182.373	0.539564	415.965	1.23067	gene	PA1208	PA1208	conserved hypothetical protein
537	6	E09	292	292.094	1.00032	189.161	0.647811	217.933	0.746345	231.242	0.791926	312.812	1.07127	150.991	0.517092	349.344	1.19638	219.66	0.752259	173.605	0.594536	gene	PA4652	PA4652	hypothetical protein
538	6	E10	222	268.838	1.21098	298.771	1.34582	252.746	1.13849	249.434	1.12358	257.599	1.16035	228.489	1.02923	170.513	0.768078	56.5262	0.254622	93.981	0.423338	gene	PA0144	PA0144	hypothetical protein
539	6	E11	173	120.215	0.694885	121.718	0.703574	72.1821	0.417238	171.474	0.991179	92.2428	0.533195	163.573	0.945508	276.987	1.60108	321.184	1.85656	283.888	1.64097	gene	PA1132	PA1132	hypothetical protein
540	6	E12	757	462.542	0.61102	801.923	1.05934	411.817	0.544012	413.654	0.546438	904.817	1.19527	321.226	0.424341	25983	34.3237	31767	41.9644	27410	36.2087	gene	nirS	PA0519	nitrite reductase precursor
541	6	F01	2131	3886.49	1.82379	2507.09	1.17648	637.364	0.299091	668.675	0.313785	1036.13	0.486216	705.513	0.331071	84.2033	0.0395135	63.0647	0.0295939	81.0834	0.0380495	gene	PA4928	PA4928	conserved hypothetical protein
542	6	F02	52	48.8094	0.938641	66.1841	1.27277	90.3637	1.73776	41.1172	0.790715	53.2057	1.02319	92.5624	1.78005	73.6792	1.41691	55.0207	1.05809	82.4795	1.58615	gene	gdhB	PA3068	NAD-dependent glutamate dehydrogenase
543	6	F03	2106	3114.25	1.47875	997.625	0.473706	249.991	0.118704	237.515	0.11278	259.398	0.123171	86.0313	0.0408506	160.27	0.0761018	202.107	0.0959674	221.738	0.105289	gene	PA1038	PA1038	hypothetical protein
544	6	F04	110	122.627	1.11479	87.7971	0.798156	78.2941	0.711765	48.4792	0.44072	103.376	0.939781	89.3209	0.812008	149.078	1.35526	110.922	1.00839	165.137	1.50125	gene	PA0537	PA0537	conserved hypothetical protein
545	6	F05	13501	10501.6	0.777841	2017.69	0.149447	467.279	0.0346107	538.052	0.0398528	558.891	0.0413963	237.17	0.0175668	159.809	0.0118369	169.981	0.0125903	146.273	0.0108342	gene	holB	PA2961	DNA polymerase III, delta prime subunit
546	6	F06	392	385.727	0.983997	169.862	0.433322	114.043	0.290926	149.612	0.381662	188.333	0.480441	59.722	0.152352	13502.2	34.4445	22168.6	56.5525	10860.1	27.7045	gene	arcD	PA5170	arginine/ornithine antiporter
547	6	F07	13587	9754.77	0.717949	2960.79	0.217914	403.056	0.0296648	324.573	0.0238885	224.882	0.0165512	148.729	0.0109464	875.148	0.0644107	3158.07	0.232434	2105.07	0.154932	gene	metX	PA0390	homoserine O-acetyltransferase
548	6	F08	11817	10391.1	0.879332	1311.76	0.111006	351.732	0.029765	375.684	0.0317918	658.438	0.0557196	215.501	0.0182365	140.091	0.011855	250.605	0.0212072	193.047	0.0163364	gene	PA0955	PA0955	hypothetical protein
549	6	F09	9233	6212.85	0.672896	1439.6	0.155919	312.447	0.0338403	316.163	0.0342427	340.411	0.036869	186.344	0.0201823	435.833	0.0472038	261.747	0.0283491	570.064	0.061742	gene	PA0955	PA0955	hypothetical protein
550	6	F10	7245	13117.7	1.81059	21552.9	2.97486	3850.01	0.531402	5461.39	0.753816	7914.38	1.09239	2114.12	0.291804	358.724	0.0495133	445.508	0.0614917	268.285	0.0370303	gene	PA2634	PA2634	probable isocitrate lyase
551	6	F11	918	304.93	0.332168	273.098	0.297492	343.514	0.374198	258.02	0.281068	316.87	0.345174	165.043	0.179785	333.405	0.363186	370.534	0.403632	284.389	0.309792	gene	PA4073	PA4073	probable aldehyde dehydrogenase
552	6	F12	198	191.34	0.966365	184.964	0.934164	118.137	0.596654	300.574	1.51805	124.608	0.629335	233.675	1.18018	194.324	0.981435	311.712	1.5743	460.917	2.32786	gene	ntrB	PA5124	two-component sensor NtrB
553	6	G01	21044	37944.6	1.80311	29057.9	1.38082	9933.36	0.472028	5283.26	0.251058	1993.62	0.094736	855.616	0.0406584	246.535	0.0117152	183.968	0.00874207	147.408	0.00700476	gene	PA1048	PA1048	probable outer membrane protein precursor
554	6	G02	2174	3967.31	1.82489	1581.71	0.727559	284.806	0.131006	282.609	0.129995	451.517	0.20769	143.579	0.0660438	311.415	0.143245	697.933	0.321036	297.755	0.136962	gene	PA4519	PA4519	probable ornithine decarboxylase
555	6	G03	8445	12474.7	1.47717	2855.59	0.33814	499.803	0.0591833	569.687	0.0674585	1021.24	0.120928	366.251	0.043369	271.067	0.0320979	152.541	0.0180628	395.418	0.0468228	gene	PA0929	PA0929	two-component response regulator
556	6	G04	179	192.33	1.07447	100.902	0.5637	80.9382	0.452168	60.4786	0.337869	136.157	0.760651	133.629	0.746532	193.285	1.07981	234.377	1.30937	66.6465	0.372327	gene	bcp	PA1008	bacterioferritin comigratory protein
557	6	G05	362	195.148	0.539082	161.802	0.446966	1289.68	3.56265	516.711	1.42738	726.487	2.00687	314.056	0.867557	73.3133	0.202523	50.4843	0.13946	138.271	0.381963	intergenic	PA0458-PA0459
558	6	G06	117	161.961	1.38428	254.078	2.17161	127.58	1.09042	221.078	1.88955	272.676	2.33056	185.872	1.58865	93.9164	0.802704	42.0183	0.359131	62.6712	0.535651	gene	PA4120	PA4120	probable transcriptional regulator
559	6	G07	267	252.642	0.946224	340.75	1.27622	277.969	1.04108	118.267	0.442946	294.773	1.10402	151.091	0.565885	424.621	1.59034	323.365	1.2111	362.493	1.35765	gene	PA3350	PA3350	hypothetical protein
560	6	G08	1448	1134.17	0.783264	272.639	0.188287	167.333	0.115561	138.213	0.0954509	251.903	0.173966	152.111	0.105049	146.72	0.101326	123.31	0.0851587	344.645	0.238015	gene	PA4198	PA4198	probable AMP-binding enzyme
561	6	G09	80	33.1218	0.414022	26.614	0.332675	29.6163	0.370204	77.56	0.9695	59.2192	0.74024	123.482	1.54353	274.081	3.42602	288.878	3.61098	241.437	3.01796	gene	PA4856	PA4856	probable sensor/response regulator hybrid
562	6	G10	5912	1721.75	0.291229	1398.47	0.236547	350.966	0.0593651	1083.13	0.183209	2215.05	0.37467	432.249	0.0731139	570.868	0.0965609	490.106	0.0829003	921.956	0.155947	gene	PA0929	PA0929	two-component response regulator
563	6	G11	3987	3072.32	0.770584	1008.7	0.252997	292.196	0.0732871	370.51	0.0929294	741.806	0.186056	308.084	0.0772722	740.635	0.185763	551.509	0.138327	748.071	0.187628	gene	PA5113	PA5113	hypothetical protein
564	6	G12	498	427.144	0.857719	507.587	1.01925	262.912	0.527935	345.524	0.693824	203.527	0.408688	219.619	0.441002	271.426	0.545033	170.453	0.342276	182.446	0.366358	gene	PA5187	PA5187	probable acyl-CoA dehydrogenase
565	6	H01	490	691.93	1.4121	653.083	1.33282	345.048	0.704179	325.609	0.664509	368.863	0.752782	164.248	0.335201	707.165	1.44319	450.638	0.919669	674.369	1.37626	gene	PA0658	PA0658	probable short-chain dehydrogenase
566	6	H02	229	236.64	1.03336	282.597	1.23405	239.507	1.04588	244.038	1.06567	168.024	0.733729	278.19	1.2148	286.596	1.25151	240.169	1.04877	484.795	2.11701	gene	flgK	PA1086	flagellar hook-associated protein 1 FlgK
567	6	H03	166	185.688	1.1186	157.686	0.949914	132.545	0.798466	158.382	0.954109	141.534	0.852616	120.202	0.724106	259.536	1.56347	365.167	2.1998	317.245	1.91111	gene	PA2463	PA2463	hypothetical protein
568	6	H04	1071	967.077	0.902966	240.967	0.224993	141.774	0.132375	129.151	0.120589	299.89	0.28001	125.061	0.116771	214.376	0.200164	317.15	0.296125	423.138	0.395087	gene	PA0506	PA0506	probable acyl-CoA dehydrogenase
569	6	H05	17475	14923.4	0.853986	19025.1	1.0887	4561.71	0.261042	7752.27	0.44362	25665.7	1.46871	4594.95	0.262944	3464.72	0.198268	2926.25	0.167454	3825.68	0.218923	gene	gmd	PA5453	GDP-mannose 4,6-dehydratase
570	6	H06	53	84.6603	1.59736	91.2207	1.72114	68.2999	1.28868	96.1904	1.81491	68.4972	1.2924	51.6799	0.975092	169.358	3.19543	404.573	7.63346	151.568	2.85977	gene	PA5047	PA5047	hypothetical protein
571	6	H07	60	47.6361	0.793936	86.4487	1.44081	60.3318	1.00553	67.0546	1.11758	54.1258	0.902097	75.1747	1.25291	214.328	3.57213	298.651	4.97752	189.628	3.16047	gene	PA2541	PA2541	probable CDP-alcohol phosphatidyltransferase
572	6	H08	236	346.238	1.46711	220.784	0.935526	100.266	0.424858	207.524	0.879338	136.685	0.579174	334.202	1.41611	5571.51	23.6081	4592.4	19.4593	5570.39	23.6033	gene	PA5474	PA5474	probable metalloprotease
573	6	H09	112	83.9813	0.749833	197.31	1.7617	97.609	0.871509	102.285	0.913255	99.7478	0.890606	153.08	1.36678	47.3764	0.423004	64.1626	0.572881	40.1885	0.358826	gene	PA5266	PA5266	conserved hypothetical protein
574	6	H10	69	71.8749	1.04167	179.03	2.59464	205.362	2.97627	138.109	2.00158	225.336	3.26574	169.084	2.45049	339.333	4.91787	301.985	4.37659	202.297	2.93183	gene	nirS	PA0519	nitrite reductase precursor
575	6	H11	19071	13334.3	0.699191	21131.3	1.10803	3252.07	0.170525	4600.34	0.241222	13810.4	0.724158	2022.95	0.106075	87.3647	0.00458102	98.1705	0.00514763	113.324	0.00594221	gene	PA5178	PA5178	conserved hypothetical protein
576	6	H12	138	321.796	2.33185	240.393	1.74198	329.719	2.38927	584.594	4.23619	579.816	4.20156	307.459	2.22796	130.101	0.942763	141.023	1.02191	187.459	1.3584	gene	PA3579	PA3579	probable carbohydrate kinase
577	7	A01	326	168.622	0.517244	242.094	0.742621	181.642	0.557186	208.012	0.638075	192.217	0.589622	204.587	0.627567	1331.99	4.08587	1062.49	3.25918	756.1	2.31933	gene	soxD	PA5417	sarcosine oxidase delta subunit
578	7	A02	180	219.626	1.22015	296.481	1.64711	254.614	1.41452	438.566	2.43648	288.999	1.60555	293.519	1.63066	74.7496	0.415276	80.7936	0.448853	119.233	0.662406	gene	mdoH	PA5077	periplasmic glucans biosynthesis protein MdoH
579	7	A03	4709	7328.82	1.55634	2101.91	0.44636	375.801	0.0798048	413.45	0.0877999	445.308	0.0945652	260.858	0.0553957	697.227	0.148063	424.057	0.0900524	385.689	0.0819046	gene	PA5403	PA5403	probable transcriptional regulator
580	7	A04	352	183.015	0.519929	280.428	0.796669	273.102	0.775858	144.6	0.410795	280.361	0.796481	419.425	1.19155	3325.84	9.4484	2278.8	6.47387	2060.82	5.8546	gene	kup	PA0917	potassium uptake protein Kup
581	7	A05	222	203.74	0.917748	307.819	1.38657	353.196	1.59097	452.434	2.03799	260.739	1.1745	433.373	1.95213	332.427	1.49742	117.4	0.528827	278.526	1.25462	gene	PA0618	PA0618	probable bacteriophage protein
582	7	A06	137	228.019	1.66437	312.644	2.28207	128.112	0.935125	150.404	1.09784	207.73	1.51628	246.679	1.80058	447.452	3.26607	343.304	2.50587	433.144	3.16163	gene	PA3679	PA3679	hypothetical protein
583	7	A07	4528	2538	0.560512	823.201	0.181802	344.807	0.0761499	371.408	0.0820248	838.867	0.185262	231.739	0.0511791	287.796	0.0635591	153.714	0.0339475	244.334	0.0539606	gene	PA4359	PA4359	conserved hypothetical protein
584	7	A08	340	290.171	0.853444	132.938	0.390994	169.479	0.498467	140.815	0.414163	186.326	0.548018	122.294	0.359687	232.462	0.683711	237.29	0.697912	202.068	0.594319	gene	arnT	PA3556	inner membrane L-Ara4N transferase ArnT
585	7	A09	3984	2951.96	0.740954	719.664	0.180639	110.909	0.0278387	223.472	0.0560923	188.523	0.0473201	90.8058	0.0227926	152.82	0.0383585	70.8031	0.0177719	180.612	0.0453345	gene	PA3075	PA3075	hypothetical protein
586	7	A10	592	400.557	0.676617	74.3499	0.125591	89.5867	0.151329	47.4505	0.0801528	75.6908	0.127856	94.5389	0.159694	91.334	0.15428	72.2817	0.122098	64.8158	0.109486	gene	idh	PA2624	isocitrate dehydrogenase
587	7	A11	63	52.9365	0.840262	47.6719	0.756696	87.9616	1.39622	56.3717	0.894789	67.6045	1.07309	95.5925	1.51734	84.1223	1.33528	43.4865	0.690262	69.6096	1.10491	gene	PA0166	PA0166	probable transporter
588	7	A12	6541	4727.17	0.722698	1081.84	0.165394	326.37	0.049896	375.886	0.0574661	297.509	0.0454838	155.56	0.0237822	1537.47	0.235051	826.225	0.126315	588.684	0.089999	gene	PA3075	PA3075	hypothetical protein
589	7	B01	216	301.028	1.39365	384.25	1.77894	329.417	1.52508	363.749	1.68402	511.926	2.37003	184.591	0.854587	214.669	0.993839	102.688	0.475406	133.875	0.619791	gene	PA2884	PA2884	hypothetical protein
590	7	B02	14505	7595.04	0.523616	7662.56	0.52827	335.978	0.0231629	268.433	0.0185062	236.098	0.016277	124.182	0.00856135	342.759	0.0236304	117.986	0.00813413	333.338	0.0229809	gene	PA3459	PA3459	probable glutamine amidotransferase
591	7	B03	5314	8037.57	1.51253	2138.67	0.402459	486.499	0.0915504	510.017	0.0959761	1203.17	0.226415	396.41	0.0745972	379.101	0.0713401	217.094	0.0408533	192.735	0.0362693	gene	PA4676	PA4676	probable carbonic anhydrase
592	7	B04	1194	1678.73	1.40597	580.595	0.48626	234.215	0.19616	361.531	0.30279	528.744	0.442834	186.357	0.156078	3226.28	2.70208	1690.16	1.41555	1764.4	1.47772	gene	phhC	PA0870	aromatic amino acid aminotransferase
593	7	B05	194	155.887	0.803543	270.122	1.39238	165.979	0.855561	277.132	1.42852	234.168	1.20705	123.859	0.638446	77.0661	0.397248	45.633	0.235222	59.1601	0.304949	intergenic	proA-PA4008
594	7	B06	2731	2915.4	1.06752	851.276	0.311708	247.644	0.090679	345.348	0.126455	493.032	0.180532	163.224	0.0597671	214.839	0.0786668	236.793	0.0867058	112.076	0.0410383	gene	mutS	PA3620	DNA mismatch repair protein MutS
595	7	B07	2608	2944.14	1.12889	482.372	0.184959	168.912	0.0647669	353.17	0.135418	348.092	0.133471	136.345	0.0522797	5678.02	2.17715	5466.79	2.09616	3164.82	1.21351	intergenic	PA4635-PA4636
596	7	B08	409	324.462	0.793307	148.941	0.364158	314.607	0.76921	155.422	0.380005	384.836	0.94092	219.629	0.536991	351.234	0.858764	263.349	0.643886	258.533	0.632109	gene	PA0530	PA0530	probable class III pyridoxal phosphate-dependent aminotransferase
597	7	B09	236	350.314	1.48438	217.158	0.92016	214.845	0.910362	181.109	0.767413	296.325	1.25562	247.19	1.04741	164.669	0.697752	97.445	0.412903	136.509	0.578428	gene	PA0194	PA0194	hypothetical protein
598	7	B10	16591	13298.6	0.801556	4147.61	0.249992	1286.48	0.0775407	1532.44	0.0923657	3957.67	0.238543	924.843	0.0557436	3402.11	0.205058	2474.58	0.149152	3094.72	0.18653	gene	rph	PA5334	ribonuclease PH
599	7	B11	397	260.551	0.656301	244.047	0.614728	261.158	0.657829	208.764	0.525853	349.748	0.880976	257.973	0.649806	444.98	1.12086	208.934	0.526283	230.08	0.579547	gene	dht	PA0441	dihydropyrimidinase
600	7	B12	327	360.923	1.10374	339.779	1.03908	177.54	0.542935	202.679	0.619815	497.267	1.52069	381.121	1.16551	71.2382	0.217854	80.5487	0.246326	89.3212	0.273153	gene	PA4145	PA4145	probable transcriptional regulator
601	7	C01	2451	1989.82	0.81184	7180.23	2.92951	1581.33	0.645179	2280.36	0.930381	8617.85	3.51605	822.67	0.335647	1088.54	0.444121	708.939	0.289245	521.219	0.212656	gene	hisA	PA5141	phosphoribosylformimino-5-aminoimidazole carboxamide
602	7	C02	1560	1290.84	0.827461	855.386	0.548324	168.563	0.108053	52.2885	0.0335183	43.7645	0.0280542	33.9438	0.0217588	535.799	0.343461	485.44	0.311179	266.932	0.17111	gene	phzM	PA4209	probable phenazine-specific methyltransferase
603	7	C03	169	159.642	0.944627	207.889	1.23011	229.582	1.35847	173.218	1.02496	231.992	1.37273	184.831	1.09368	80.5267	0.47649	34.409	0.203603	66.5846	0.393992	gene	PA0875	PA0875	conserved hypothetical protein
604	7	C04	763	637.654	0.83572	1085.78	1.42304	196.709	0.25781	90.3252	0.118382	149.816	0.196352	71.7659	0.0940575	223.11	0.292411	118.891	0.155821	143.267	0.187768	gene	PA0955	PA0955	hypothetical protein
605	7	C05	362	466.524	1.28874	188.448	0.520574	119.454	0.329984	90.3355	0.249545	176.667	0.488029	155.85	0.430526	474.074	1.3096	378.134	1.04457	315.943	0.872772	gene	PA4541	PA4541	hypothetical protein
606	7	C06	1890	1734.06	0.917493	1354.46	0.716648	674.821	0.357048	903.151	0.477857	1533.79	0.811528	406.12	0.214878	9376.97	4.96136	8912.52	4.71562	8003.8	4.23482	intergenic	lpd3-PA4830
607	7	C07	90	115.655	1.28505	60.2941	0.669935	53.9231	0.599146	120.399	1.33776	115.85	1.28722	120.8	1.34222	528.672	5.87413	525.534	5.83927	626.369	6.95966	gene	icmP	PA4370	Insulin-cleaving metalloproteinase outer membrane protein precursor
608	7	C08	2121	2361.32	1.1133	3995.12	1.8836	1233.64	0.581632	807.866	0.380889	650.11	0.306511	435.245	0.205208	63.762	0.0300623	201.736	0.0951138	200.839	0.0946906	gene	tgt	PA3823	queuine tRNA-ribosyltransferase
609	7	C09	6208	6761.85	1.08922	12252	1.97358	2769.6	0.446134	2383.64	0.383963	2704.14	0.435589	1102.1	0.177529	229.81	0.0370184	132.859	0.0214013	146.908	0.0236643	gene	PA0428	PA0428	probable ATP-dependent RNA helicase
610	7	C10	675	657.085	0.97346	339.784	0.503384	123.224	0.182553	355.95	0.527334	304.309	0.450829	121.568	0.180101	1164.09	1.72458	527.881	0.782046	535.248	0.79296	gene	PA3733	PA3733	hypothetical protein
611	7	C11	1886	1412.64	0.749014	464.617	0.24635	201.672	0.106931	415.122	0.220107	783.467	0.415412	302.482	0.160383	437.432	0.231936	341.735	0.181196	255.908	0.135688	gene	PA3890	PA3890	probable permease of ABC transporter
612	7	C12	176	421.84	2.39682	236.642	1.34456	332.411	1.8887	301.021	1.71035	229.388	1.30334	313.437	1.78089	53.0344	0.301332	18.7493	0.10653	88.9751	0.50554	gene	pilE	PA4556	type 4 fimbrial biogenesis protein PilE
613	7	D01	124	232.256	1.87304	321.813	2.59526	330.414	2.66463	312.92	2.52355	353.575	2.85141	464.307	3.74441	32.8596	0.264997	72.0995	0.581447	95.5528	0.770587	gene	PA1046	PA1046	hypothetical protein
614	7	D02	241	104.919	0.435349	63.6068	0.263928	117.309	0.486758	115.012	0.477229	110.158	0.457086	209.454	0.869105	245.965	1.0206	94.7087	0.392982	136.106	0.564757	intergenic	pqsH-PA2588
615	7	D03	61	70.5131	1.15595	83.134	1.36285	46.4666	0.761747	103.154	1.69106	54.903	0.90005	48.1227	0.788897	203.339	3.33343	143.214	2.34776	111.543	1.82857	gene	PA0726	PA0726	hypothetical protein of bacteriophage Pf1
616	7	D04	73	63.9544	0.876088	69.2335	0.948404	32.7294	0.448348	17.8559	0.244601	58.1957	0.797202	48.8585	0.669295	174.861	2.39536	86.513	1.18511	88.4705	1.21192	intergenic	PA4155-PA4156
617	7	D05	15421	11196.5	0.726058	3746.8	0.242967	743.019	0.0481823	676.156	0.0438464	1594.26	0.103382	487.656	0.0316229	966.361	0.0626652	597.851	0.0387686	561.804	0.0364311	gene	PA3628	PA3628	probable esterase
618	7	D06	427	271.959	0.636906	264.783	0.620102	73.5199	0.172178	50.5626	0.118414	111.078	0.260136	134.971	0.316091	2544.78	5.95968	2312.08	5.4147	1028.75	2.40924	gene	PA0181	PA0181	probable transcriptional regulator
619	7	D07	308	346.569	1.12522	293.945	0.954367	173.512	0.563351	243.602	0.790915	234.706	0.762033	199.784	0.64865	723.44	2.34883	589.141	1.9128	287.756	0.934273	gene	nosD	PA3393	NosD protein
620	7	D08	344	445.084	1.29385	442.363	1.28594	178.02	0.5175	162.487	0.472345	411.878	1.19732	258.502	0.751458	325.539	0.946335	188.79	0.548809	291.959	0.848717	gene	PA4166	PA4166	probable acetyltransferase
621	7	D09	10279	6760.91	0.65774	2220.45	0.216018	627.02	0.0610001	962.83	0.0936696	2361.29	0.22972	611.228	0.0594638	36.9117	0.00359098	56.2255	0.00546994	28.5523	0.00277773	gene	PA0836	PA0836	probable acetate kinase
622	7	D10	97	70.4643	0.726436	167.446	1.72625	59.4912	0.613311	67.7789	0.698752	69.6688	0.718235	74.4506	0.767532	136.276	1.4049	95.2878	0.982348	118.124	1.21777	gene	hisA	PA5141	phosphoribosylformimino-5-aminoimidazole carboxamide
623	7	D11	5271	5057.52	0.959499	3259.96	0.618472	565.139	0.107217	375.411	0.071222	232.575	0.0441235	120.867	0.0229306	39.8443	0.00755915	60.0805	0.0113983	93.1633	0.0176747	gene	clpA	PA2620	ATP-binding protease component ClpA
624	7	D12	2275	2401.12	1.05544	6477.65	2.84732	2284.61	1.00423	4288.85	1.88521	6214.69	2.73173	1624.85	0.714221	184.916	0.0812819	93.1872	0.0409614	131.972	0.0580097	gene	PA4300	PA4300	hypothetical protein
625	7	E01	355	321.285	0.905027	423.635	1.19334	379.966	1.07033	357.011	1.00566	386.465	1.08864	550.725	1.55134	1033.86	2.91228	832.77	2.34583	821.803	2.31494	gene	PA4649	PA4649	hypothetical protein
626	7	E02	199	255.584	1.28434	113.861	0.572164	60.9184	0.306123	91.8512	0.461564	56.0183	0.281499	67.7547	0.340476	42.6624	0.214384	90.7123	0.455841	126.563	0.635995	gene	PA1113	PA1113	probable ATP-binding/permease fusion ABC transporter
627	7	E03	14888	14397.6	0.967061	3379.35	0.226985	832.178	0.0558959	1258.58	0.0845365	2672.4	0.1795	652.096	0.0438001	117.13	0.00786739	149.057	0.0100119	150.414	0.010103	gene	rph	PA5334	ribonuclease PH
628	7	E04	2624	2792.39	1.06417	1049.98	0.400146	225.514	0.0859427	199.006	0.0758406	347.238	0.132332	141.064	0.0537592	1322.54	0.504017	1741.04	0.663506	828.178	0.315617	gene	PA4659	PA4659	probable transcriptional regulator
629	7	E05	36	58.294	1.61928	82.6664	2.29629	82.2542	2.28484	55.7404	1.54834	69.559	1.93219	33.0852	0.919033	17.324	0.481221	42.3452	1.17626	42.3621	1.17672	gene	PA0600	PA0600	probable two-component sensor
630	7	E06	16019	16856.5	1.05228	16772.1	1.04701	6509.81	0.40638	1673.93	0.104497	1162.11	0.0725459	495.212	0.030914	1047.02	0.0653612	1557.35	0.0972191	1603.22	0.100082	gene	PA4639	PA4639	hypothetical protein
631	7	E07	1392	558.127	0.400953	727.316	0.522497	258.695	0.185844	315.411	0.226588	717.982	0.515792	201.342	0.144642	352.372	0.253141	315.459	0.226623	230.231	0.165396	gene	PA2126	PA2126	conserved hypothetical protein
632	7	E08	36	32.8572	0.9127	40.3645	1.12124	59.4254	1.65071	40.6822	1.13006	55.5759	1.54378	89.4524	2.48479	845.43	23.4842	1632.2	45.3388	620.146	17.2263	gene	PA4591	PA4591	hypothetical protein
633	7	E09	384	495.585	1.29059	201.567	0.524913	149.486	0.389287	133.402	0.347402	164.15	0.427475	190.099	0.495049	281.781	0.733806	159.786	0.416109	292.55	0.76185	gene	PA4620	PA4620	hypothetical protein
634	7	E10	627	345.744	0.551426	408.048	0.650794	229.209	0.365564	209.871	0.334723	476.643	0.760195	259.795	0.414345	208.106	0.331907	418.098	0.666822	293.143	0.467533	gene	PA4440	PA4440	hypothetical protein
635	7	E11	3111	10543	3.38895	14436.1	4.64034	3212.15	1.03251	4123.35	1.32541	13840.5	4.4489	1334.75	0.429042	236.492	0.0760182	186.548	0.0599639	278.279	0.08945	gene	trpC	PA0651	indole-3-glycerol-phosphate synthase
636	7	E12	1244	985.951	0.792565	581.113	0.467132	300.679	0.241703	304.08	0.244438	582.302	0.468088	332.197	0.267039	1747.79	1.40498	7336.24	5.8973	2035.53	1.63627	gene	PA4126	PA4126	probable MFS transporter
637	7	F01	392	269.344	0.687103	146.387	0.373436	265.928	0.678388	304.232	0.776102	213.201	0.543881	249.285	0.635931	2624.53	6.69523	4099.52	10.4579	3214.35	8.19988	gene	PA5099	PA5099	probable transporter
638	7	F02	4207	3669.76	0.872298	2800.36	0.665643	372.993	0.0886602	282.187	0.0670756	208.433	0.0495443	94.53	0.0224697	293.618	0.0697926	195.09	0.0463728	254.386	0.0604674	gene	PA0144	PA0144	hypothetical protein
639	7	F03	7063	7826.63	1.10812	6838.93	0.968275	1096.73	0.155278	884.184	0.125185	1000.2	0.141612	327.442	0.0463602	251.311	0.0355813	277.464	0.0392841	177.311	0.0251041	gene	PA0716	PA0716	hypothetical protein
640	7	F04	195	255.876	1.31219	111.375	0.571151	270.236	1.38583	469.051	2.40539	302.685	1.55223	405.521	2.0796	5736.32	29.417	23446	120.236	3852.13	19.7545	gene	PA4126	PA4126	probable MFS transporter
641	7	F05	33	36.008	1.09115	69.7652	2.1141	65.8252	1.9947	65.6335	1.98889	45.1913	1.36943	61.666	1.86867	222.857	6.75326	135.997	4.12112	131.045	3.97107	gene	PA5343	PA5343	hypothetical protein
642	7	F06	40	59.3361	1.4834	77.9214	1.94803	49.9521	1.2488	67.7895	1.69474	70.7613	1.76903	52.6751	1.31688	2170.9	54.2726	3130.54	78.2635	2033.85	50.8463	gene	PA5294	PA5294	hypothetical protein
643	7	F07	142	149.88	1.05549	95.9783	0.675904	81.7753	0.575882	145.784	1.02665	113.643	0.800301	110.99	0.781617	96.4656	0.679335	202.334	1.42488	144.721	1.01916	gene	alg8	PA3541	alginate biosynthesis protein Alg8
644	7	F08	1180	1199.48	1.01651	265.051	0.224619	99.9485	0.0847021	169.663	0.143783	241.597	0.204743	99.1475	0.0840233	407.575	0.345402	198.32	0.168068	148.646	0.125971	gene	PA5201	PA5201	conserved hypothetical protein
645	7	F09	277	192.583	0.695245	73.2959	0.264606	73.9883	0.267106	66.2508	0.239172	63.4699	0.229133	144.323	0.521022	45.3079	0.163566	46.2889	0.167108	59.9824	0.216543	gene	PA4799	PA4799	hypothetical protein
646	7	F10	2631	3764.47	1.43081	1104.56	0.419827	222.505	0.0845707	241.151	0.0916574	1090.29	0.4144	327.708	0.124556	96.257	0.0365857	125.39	0.0476588	130.924	0.0497622	gene	PA5528	PA5528	hypothetical protein
647	7	F11	28457	21509.5	0.755859	9854.64	0.346299	1762.14	0.0619227	1561.77	0.0548818	2398.43	0.0842826	667.057	0.0234409	141.257	0.00496386	211.337	0.00742654	134.361	0.00472155	gene	PA1048	PA1048	probable outer membrane protein precursor
648	7	F12	7636	9264.7	1.21329	1878.7	0.246032	366.844	0.0480413	382.69	0.0501166	848.282	0.11109	134.713	0.0176418	116.429	0.0152474	52.6402	0.00689369	48.554	0.00635857	gene	PA3670	PA3670	hypothetical protein
649	7	G01	385	265.969	0.690829	244.467	0.634979	264.616	0.687315	453.102	1.17689	298.209	0.774569	348.922	0.906292	135.187	0.351135	119.674	0.310841	116.652	0.302992	gene	PA5346	PA5346	hypothetical protein
650	7	G02	68	53.9357	0.793173	56.7025	0.83386	25.7817	0.379143	55.2539	0.812558	33.6755	0.495228	60.1323	0.884299	160.786	2.3645	188.468	2.77159	163.166	2.3995	gene	nirS	PA0519	nitrite reductase precursor
651	7	G03	1168	1102.75	0.944131	1161.94	0.994816	92.4948	0.0791908	94.6914	0.0810714	125.774	0.107683	70.2919	0.0601815	1452.93	1.24395	1855.09	1.58826	1403.42	1.20156	gene	PA5504	PA5504	probable permease of ABC transporter
652	7	G04	56	60.9197	1.08785	111.422	1.98968	37.816	0.675286	36.7996	0.657136	24.8389	0.443552	22.4371	0.400663	1404.68	25.0836	3596.53	64.2238	1120.84	20.015	gene	PA1025	PA1025	probable porin
653	7	G05	593	479.34	0.80833	752.024	1.26817	122.232	0.206126	124.256	0.209539	239.573	0.404001	71.9348	0.121307	110.061	0.185601	74.7611	0.126073	128.983	0.217509	gene	PA3909	PA3909	hypothetical protein
654	7	G06	3815	5069.2	1.32876	2296.85	0.602058	559.611	0.146687	487.181	0.127701	978.582	0.256509	288.993	0.0757518	233.202	0.0611276	192.423	0.0504385	225.79	0.0591847	gene	micA	PA0382	DNA mismatch repair protein MicA
655	7	G07	57	63.0644	1.10639	57.7038	1.01235	52.4818	0.920733	66.6307	1.16896	57.1492	1.00262	70.1048	1.22991	157.538	2.76383	167.114	2.93183	138.586	2.43134	gene	PA5435	PA5435	probable transcarboxylase subunit
656	7	G08	1828	1484.72	0.81221	1177.01	0.64388	181.604	0.0993458	139.289	0.0761972	143.421	0.0784581	106.656	0.0583459	93.9862	0.0514148	117.432	0.0642405	100.388	0.0549169	gene	PA4184	PA4184	probable transcriptional regulator
657	7	G09	21959	15777.2	0.718483	13330.8	0.607077	1338.27	0.0609442	857.427	0.0390467	1036.53	0.0472031	373.316	0.0170006	42.1078	0.00191756	43.6493	0.00198776	65.9067	0.00300135	gene	PA0758	PA0758	hypothetical protein
658	7	G10	51	32.3017	0.633366	41.7028	0.817702	44.1426	0.865541	50.785	0.995784	43.4337	0.851641	32.4744	0.636753	493.343	9.6734	426.258	8.35799	395.152	7.74808	gene	pcaH	PA0153	protocatechuate 3,4-dioxygenase, beta subunit
659	7	G11	903	858.336	0.950538	1101.36	1.21966	654.25	0.724529	731.519	0.810099	1809.39	2.00375	419.73	0.464817	410.561	0.454663	856.29	0.948272	488.091	0.540521	gene	PA4673	PA4673	conserved hypothetical protein
660	7	G12	196	245.049	1.25025	270.843	1.38185	376.015	1.91845	453.277	2.31264	354.79	1.81015	350.047	1.78595	419.537	2.14049	552.219	2.81744	226.836	1.15733	gene	sbcB	PA4316	exodeoxyribonuclease I
661	7	H01	9385	8192.03	0.872886	2297.03	0.244755	444.438	0.0473562	485.128	0.0516918	1352.56	0.144119	216.471	0.0230656	15936.2	1.69805	35013.7	3.73081	15078.4	1.60665	gene	hslV	PA5053	heat shock protein HslV
662	7	H02	152	393.106	2.58623	406.257	2.67274	138.518	0.911299	161.789	1.0644	124.685	0.820299	393.476	2.58866	3501.04	23.0332	7047.15	46.3628	3209.03	21.112	gene	cysN	PA4442	ATP sulfurylase GTP-binding subunit/APS kinase
663	7	H03	419	425.048	1.01443	281.863	0.672705	212.424	0.506978	327.12	0.780716	240.851	0.574823	320.572	0.765088	2057	4.90932	3205.39	7.65009	2341.2	5.58759	gene	wbpX	PA5449	glycosyltransferase WbpX
664	7	H04	273	228.065	0.835403	165.743	0.607118	301.169	1.10318	205.036	0.751048	239.381	0.876852	353.354	1.29434	4100.17	15.0189	10412.4	38.1407	4867.29	17.8289	gene	betI	PA5374	transcriptional regulator BetI
665	7	H05	283	377.626	1.33437	277.133	0.979268	187.567	0.662779	2794.54	9.87469	4450.82	15.7273	447.139	1.58	955.423	3.37605	1043.96	3.68891	634.499	2.24205	gene	PA0428	PA0428	probable ATP-dependent RNA helicase
666	7	H06	1311	615.347	0.469372	1583.6	1.20793	608.68	0.464287	920.376	0.702041	2235.13	1.7049	443.286	0.338128	113.834	0.0868298	46.1566	0.0352072	90.6641	0.0691565	intergenic	purK-purE
667	7	H07	294	156.903	0.533685	194.02	0.65993	136.475	0.464199	227.917	0.775227	152.347	0.518187	131.984	0.448926	179.099	0.609179	164.895	0.560868	61.002	0.20749	gene	lysP	PA4628	lysine-specific permease
668	7	H08	403	305.012	0.756853	323.363	0.80239	213.089	0.528758	249.786	0.619815	274.712	0.681667	149.548	0.371088	169.227	0.419919	57.6111	0.142956	103.361	0.256478	gene	PA0262	PA0262	conserved hypothetical protein
669	7	H09	4697	6436.93	1.37043	8531.4	1.81635	1701.85	0.362328	2635.5	0.561103	7384.59	1.57219	1050.8	0.223717	188.785	0.0401926	226.799	0.0482859	132.044	0.0281125	gene	PA4798	PA4798	hypothetical protein
670	7	H10	775	843.087	1.08785	269.497	0.347738	116.63	0.150491	66.0845	0.0852703	218.143	0.281474	118.228	0.152553	30.5746	0.0394511	47.8589	0.0617534	63.2935	0.0816691	gene	queA	PA3824	S-adenosylmethionine:trna ribosyltransferase-isomerase
671	7	H11	1157	919.211	0.794478	1300.05	1.12364	358.072	0.309483	839.992	0.726009	2192.58	1.89506	391.805	0.338639	155.147	0.134094	140.755	0.121655	181.027	0.156462	gene	PA3946	PA3946	probable two-component sensor
672	7	H12	260	350.298	1.3473	297.924	1.14586	79.8564	0.30714	145.047	0.557871	369.481	1.42108	111.545	0.429019	183.371	0.705274	191.186	0.73533	85.4392	0.328612	gene	fecA	PA3901	Fe(III) dicitrate transport protein FecA
673	8	A01	207	254.909	1.23144	251.881	1.21682	179.354	0.866445	388.616	1.87737	369.839	1.78666	277.632	1.34122	191.417	0.924721	204.205	0.986497	148.059	0.715262	gene	PA1044	PA1044	hypothetical protein
674	8	A02	276	234.324	0.848998	109.264	0.395885	62.5867	0.226763	89.92	0.325797	36.649	0.132786	67.9403	0.24616	3186.39	11.5449	5290.35	19.1679	2162.92	7.83665	gene	PA0924	PA0924	hypothetical protein
675	8	A03	104	235.12	2.26077	329.586	3.1691	109.005	1.04813	90.1498	0.866825	83.3847	0.801776	56.4382	0.542675	531.327	5.10892	638.521	6.13962	332.222	3.19444	gene	spuF	PA0302	polyamine transport protein PotG
676	8	A04	512	786.214	1.53558	311.397	0.608196	73.8226	0.144185	113.647	0.221967	161.746	0.31591	90.0365	0.175853	95.7944	0.187098	66.8001	0.130469	66.1377	0.129175	gene	PA3649	PA3649	conserved hypothetical protein
677	8	A05	74	56.5555	0.764263	63.2357	0.854537	52.3508	0.707444	83.2169	1.12455	91.3028	1.23382	55.1376	0.745103	122.691	1.65799	63.0464	0.851978	145.338	1.96402	gene	aruB	PA0899	succinylarginine dihydrolase
678	8	A06	198	269.929	1.36328	115.116	0.581392	120.712	0.609656	127.956	0.646243	127.213	0.642492	57.6059	0.290939	141.911	0.716723	134.981	0.681724	159.042	0.803243	intergenic	serA-PA0317
679	8	A07	341	249.884	0.732797	126.674	0.371478	110.483	0.323997	254.527	0.746412	159.597	0.468027	96.1058	0.281835	56.563	0.165874	97.1927	0.285023	52.0175	0.152544	gene	cycH	PA1483	cytochrome c-type biogenesis protein
680	8	A08	9299	6316.68	0.679286	2356.81	0.253448	635.655	0.0683574	487.606	0.0524364	1517.88	0.163231	268.296	0.0288522	47.9557	0.00515708	65.5461	0.00704873	63.6796	0.006848	gene	ftsX	PA0375	cell division protein FtsX
681	8	A09	6591	4691.79	0.711848	5142.3	0.7802	1933.64	0.293376	1316.84	0.199794	2030.61	0.308089	472.529	0.071693	37.0974	0.0056285	122.531	0.0185906	121.725	0.0184683	gene	lon	PA1803	Lon protease
682	8	A10	153	167.107	1.0922	126.772	0.828576	79.7889	0.521496	50.8416	0.332298	67.256	0.439582	67.8579	0.443516	34.0487	0.222541	44.1683	0.288682	35.8976	0.234625	gene	PA0461	PA0461	conserved hypothetical protein
683	8	A11	330	213.018	0.645508	226.786	0.687232	236.217	0.71581	146.557	0.444112	297.513	0.901554	207.11	0.627606	149.995	0.454529	72.7679	0.220509	139.556	0.422896	gene	PA5508	PA5508	probable glutamine synthetase
684	8	A12	173	169.986	0.982575	213.732	1.23545	202.711	1.17174	133.157	0.769694	204.123	1.1799	167.735	0.969569	260.78	1.5074	264.026	1.52616	238.705	1.3798	gene	PA4624	PA4624	hypothetical protein
685	8	B01	197	145.451	0.738328	72.9214	0.370159	50.2365	0.255007	75.849	0.38502	68.5148	0.347791	74.1015	0.37615	181.683	0.922248	113.218	0.57471	125.531	0.637213	gene	pilE	PA4556	type 4 fimbrial biogenesis protein PilE
686	8	B02	82	77.4199	0.944145	34.9249	0.425913	44.4136	0.541629	57.6177	0.702655	76.3015	0.930506	47.1796	0.575362	105.521	1.28684	86.2486	1.05181	122.819	1.49779	gene	PA0137	PA0137	probable permease of ABC transporter
687	8	B03	715	810.106	1.13302	643.16	0.899524	196.871	0.275344	158.225	0.221293	442.335	0.618651	61.2902	0.0857206	119.937	0.167743	44.9343	0.0628452	114.348	0.159928	gene	PA3739	PA3739	probable sodium/hydrogen antiporter
688	8	B04	1260	1724.8	1.36889	2359.28	1.87244	514.027	0.407958	386.165	0.30648	564.038	0.447649	174.39	0.138405	298.759	0.23711	235.907	0.187228	276.695	0.219599	gene	PA4506	PA4506	probable ATP-binding component of ABC dipeptide transporter
689	8	B05	904	1448.27	1.60207	1025.56	1.13447	206.825	0.228789	228.399	0.252654	485.487	0.537043	93.8674	0.103836	4123.54	4.56143	4842.56	5.35681	3679.73	4.0705	gene	cyaA	PA5272	adenylate cyclase
690	8	B06	16390	21902.9	1.33636	28077.1	1.71306	6999.69	0.427071	4564.46	0.278491	20491.7	1.25025	2280.01	0.13911	173.696	0.0105977	112.962	0.00689211	147.408	0.00899376	gene	soxD	PA5417	sarcosine oxidase delta subunit
691	8	B07	65037	35840.5	0.551078	12472.9	0.191781	1834.65	0.0282093	1475.95	0.0226939	4168.2	0.0640897	551.373	0.00847783	143.169	0.00220135	239.019	0.00367512	277.8	0.00427142	gene	sth	PA2991	soluble pyridine nucleotide transhydrogenase
692	8	B08	49337	23307.8	0.47242	8681.57	0.175965	1254.49	0.0254269	1025.61	0.0207879	2636.37	0.053436	497.536	0.0100844	438.028	0.00887829	539.142	0.0109277	342.736	0.00694683	gene	PA0804	PA0804	probable oxidoreductase
693	8	B09	12132	5884.64	0.485051	4557.86	0.375689	1265.12	0.10428	1012.86	0.0834869	9913.97	0.817175	545.09	0.04493	813.682	0.067069	742.309	0.0611861	335.462	0.027651	gene	PA1241	PA1241	probable transcriptional regulator
694	8	B10	10606	4027.77	0.379763	1306.32	0.123168	307.197	0.0289645	275.935	0.0260168	1499.55	0.141387	239.715	0.0226018	184.429	0.0173891	65.1716	0.00614478	112.004	0.0105604	gene	PA0867	PA0867	hypothetical protein
695	8	B11	9334	3779.69	0.404938	973.101	0.104253	110.829	0.0118737	131.676	0.0141071	120.515	0.0129114	71.3038	0.00763915	86.4026	0.00925676	129.321	0.0138549	47.891	0.00513081	intergenic	PA0730-PA0731
696	8	B12	245	115.692	0.472213	139.632	0.569925	141.078	0.57583	92.3624	0.37699	228.407	0.932271	111.638	0.455666	59.4402	0.242613	57.1889	0.233424	94.5818	0.386048	gene	PA5307	PA5307	hypothetical protein
697	8	C01	385	422.9	1.09844	177.237	0.460357	73.6469	0.191291	82.4926	0.214266	66.592	0.172966	120.851	0.313899	42.9416	0.111537	98.6727	0.256293	43.3899	0.112701	gene	PA5088	PA5088	hypothetical protein
698	8	C02	829	713.629	0.860831	626.862	0.756166	97.0396	0.117056	114.914	0.138617	219.809	0.26515	99.4162	0.119923	5160.19	6.22459	5820.85	7.02154	2134.04	2.57424	gene	PA4041	PA4041	hypothetical protein
699	8	C03	49	78.6185	1.60446	57.6128	1.17577	55.9549	1.14194	52.9127	1.07985	62.2536	1.27048	47.5533	0.970476	3202.28	65.3526	3015.41	61.5389	1399.68	28.565	gene	PA0809	PA0809	probable transporter
700	8	C04	286	299.345	1.04666	183.587	0.641911	76.096	0.26607	123.593	0.432142	123.092	0.430391	79.2615	0.277138	262.102	0.916441	189.514	0.662635	127.013	0.4441	gene	msrA	PA5018	peptide methionine sulfoxide reductase
701	8	C05	2650	1818.55	0.686246	720.921	0.272046	125.601	0.0473967	86.4842	0.0326355	126.234	0.0476354	96.1588	0.0362864	57.7498	0.0217924	76.1456	0.0287342	67.7692	0.0255733	gene	PA5201	PA5201	conserved hypothetical protein
702	8	C06	1154	655.06	0.567643	221.223	0.191701	212.607	0.184235	157.627	0.136592	159.966	0.138619	78.8664	0.0683417	59.1848	0.0512867	66.9124	0.057983	63.7223	0.0552187	gene	PA3321	PA3321	probable transcriptional regulator
703	8	C07	24821	11766.2	0.474042	3944	0.158898	866.541	0.0349116	834.991	0.0336405	4306.17	0.173489	375.628	0.0151335	80.9619	0.00326183	154.053	0.00620655	163.632	0.00659249	gene	PA0748	PA0748	still frameshift probable transcriptional regulator
704	8	C08	3758	2425.79	0.645501	1847.73	0.491678	283.447	0.075425	210.664	0.0560575	567.899	0.151117	185.439	0.049345	324.632	0.0863842	301.116	0.0801266	138.61	0.0368841	gene	PA3211	PA3211	probable permease of ABC transporter
705	8	C09	103	96.9954	0.941703	105.583	1.02508	78.5499	0.76262	76.6911	0.744574	64.4986	0.6262	97.1329	0.943038	957.364	9.29479	962.936	9.3489	544.175	5.28325	gene	mexD	PA4598	RND multidrug efflux transporter MexD
706	8	C10	140	119.854	0.856103	70.4321	0.503087	61.9571	0.442551	76.6459	0.547471	98.4966	0.703547	99.8491	0.713208	133.199	0.951422	74.1426	0.52959	91.7918	0.655656	gene	PA3329	PA3329	hypothetical protein
707	8	C11	183	173.653	0.948926	170.484	0.931608	159.551	0.871861	195.306	1.06725	261.388	1.42835	175.549	0.959285	244.974	1.33866	214.496	1.17211	72.8821	0.398263	gene	PA4422	PA4422	conserved hypothetical protein
708	8	C12	33	27.9964	0.848375	74.0716	2.24459	36.9485	1.11965	81.7133	2.47616	61.0362	1.84958	60.8124	1.8428	5169.1	156.639	7342.25	222.493	3015.32	91.3734	gene	plsB	PA3673	glycerol-3-phosphate acyltransferase
709	8	D01	51	39.1952	0.768533	44.4634	0.871831	52.9714	1.03865	41.6276	0.816228	30.247	0.593079	63.4367	1.24386	292.456	5.73444	258.767	5.07387	143.871	2.82101	gene	PA5349	PA5349	probable rubredoxin reductase
710	8	D02	531	392.773	0.739686	165.72	0.31209	111.338	0.209675	116.931	0.220209	95.8244	0.18046	57.8914	0.109023	76.5791	0.144217	71.6078	0.134855	85.406	0.16084	gene	PA5160	PA5160	drug efflux transporter
711	8	D03	58	52.6534	0.907816	37.9687	0.654633	38.1036	0.656958	32.5832	0.561779	40.0027	0.689702	53.8392	0.928262	43.2927	0.746425	44.2242	0.762487	17.5096	0.301891	gene	PA0485	PA0485	conserved hypothetical protein
712	8	D04	6559	4293.53	0.654601	1740.25	0.265322	130.766	0.0199369	147.906	0.0225501	173.82	0.026501	94.3739	0.0143885	371.105	0.0565796	161.931	0.0246883	344.682	0.052551	gene	nirS	PA0519	nitrite reductase precursor
713	8	D05	426	223.118	0.523751	363.94	0.854319	141.597	0.332387	257.329	0.604058	254.719	0.597931	94.4305	0.221668	84.6384	0.198682	101.208	0.237578	148.082	0.34761	gene	PA5207	PA5207	probable phosphate transporter
714	8	D06	645	757.226	1.17399	327.005	0.506985	57.7815	0.0895837	90.6582	0.140555	119.362	0.185057	63.819	0.0989442	164.763	0.255447	126.109	0.195518	119.754	0.185664	gene	PA3434	PA3434	probable transposase
715	8	D07	133	114.108	0.857954	95.0679	0.714796	68.582	0.515654	77.6795	0.584056	81.7428	0.614607	72.2171	0.542985	256.646	1.92967	166.465	1.25161	165.458	1.24405	gene	PA0666	PA0666	conserved hypothetical protein
716	8	D08	119	140.256	1.17862	80.1847	0.673821	102.937	0.865018	109.923	0.923724	96.6105	0.811853	88.9998	0.747898	75.0767	0.630897	141.206	1.18661	95.4339	0.801966	gene	soxA	PA5418	sarcosine oxidase alpha subunit
717	8	D09	226	338.668	1.49853	239.205	1.05843	179.294	0.793338	189.69	0.839337	161.286	0.713656	117.967	0.521978	2174.73	9.62268	3430.91	15.181	1272.52	5.63063	gene	PA0240	PA0240	probable porin
718	8	D10	3733	9287.56	2.48796	9330.02	2.49933	2314.94	0.620129	1378.54	0.369284	7436.99	1.99223	578.095	0.154861	84.896	0.022742	60.3224	0.0161592	50.3979	0.0135006	gene	cysW	PA0281	sulfate transport protein CysW
719	8	D11	149	81.9017	0.549676	135.403	0.908748	124.948	0.838574	123.591	0.82947	174.623	1.17197	219.721	1.47464	55.5891	0.373081	85.1368	0.571388	46.9864	0.315345	gene	PA0378	PA0378	probable transglycosylase
720	8	D12	182	176.419	0.969336	172.394	0.947221	185.099	1.01703	210.88	1.15868	164.036	0.901294	249.52	1.37099	679.596	3.73405	549.163	3.01738	387.009	2.12642	gene	PA3079	PA3079	hypothetical protein
721	8	E01	1831	1682.13	0.918695	459.969	0.251212	200.376	0.109435	242.226	0.132292	711.923	0.388817	189.33	0.103403	181.998	0.0993982	274.843	0.150105	188.41	0.1029	gene	polA	PA5493	DNA polymerase I
722	8	E02	9894	11072.7	1.11914	9999.17	1.01063	929.98	0.0939944	645.405	0.0652319	912.285	0.0922059	168.533	0.0170339	54.2053	0.00547861	56.7244	0.00573321	75.1472	0.00759523	gene	hom	PA3736	homoserine dehydrogenase
723	8	E03	147	107.352	0.730285	102.478	0.697129	53.4137	0.363358	102.482	0.697155	72.7921	0.495184	92.8328	0.631516	143.865	0.978673	144.173	0.980766	88.7118	0.603481	gene	PA5478	PA5478	conserved hypothetical protein
724	8	E04	332	264.735	0.797395	311.962	0.939644	93.1617	0.280608	72.6654	0.218872	70.8311	0.213347	26.6008	0.0801229	145.855	0.439323	95.9303	0.288947	75.6501	0.227862	gene	PA0562	PA0562	probable hydrolase
725	8	E05	103	69.5942	0.675672	50.3209	0.488552	59.9269	0.581815	41.6799	0.404659	86.0603	0.835537	63.31	0.61466	154.47	1.49971	90.4205	0.877869	114.812	1.11468	gene	PA4915	PA4915	probable chemotaxis transducer
726	8	E06	67	76.4636	1.14125	87.7841	1.31021	31.742	0.473761	40.7609	0.608371	72.6625	1.08452	107.094	1.59842	298.731	4.45867	197.606	2.94934	225.445	3.36485	gene	aspC	PA4976	aspartate transaminase
727	8	E07	1439	2434.85	1.69204	7383.12	5.13073	1959.2	1.3615	1495.03	1.03894	10662.2	7.40943	539.612	0.374991	97.4468	0.0677184	90.8524	0.0631358	53.9053	0.0374603	gene	PA0144	PA0144	hypothetical protein
728	8	E08	808	1544.43	1.91142	4450.44	5.50797	1786.69	2.21125	1096.4	1.35693	5135.43	6.35573	429.389	0.531422	508.24	0.629009	698.357	0.864304	322.293	0.398877	gene	PA1027	PA1027	probable aldehyde dehydrogenase
729	8	E09	6177	3182	0.515136	717.496	0.116156	146.914	0.0237841	103.111	0.0166927	307.452	0.0497737	70.9931	0.0114931	176.801	0.0286225	116.57	0.0188716	266.456	0.0431369	gene	PA2911	PA2911	probable TonB-dependent receptor
730	8	E10	43	51.676	1.20177	69.4827	1.61588	51.1422	1.18935	50.1015	1.16515	80.0941	1.86265	34.0041	0.790792	304.167	7.07365	216.29	5.03001	205.872	4.78771	gene	PA3064	PA3064	hypothetical protein
731	8	E11	45	33.753	0.750066	47.1254	1.04723	51.5446	1.14544	59.4695	1.32154	56.0801	1.24622	33.4352	0.743005	131.846	2.92992	290.305	6.45122	290.455	6.45455	gene	PA4153	PA4153	2,3-butanediol dehydrogenase
732	8	E12	208	139.325	0.669831	143.015	0.687573	176.601	0.849044	129.149	0.620908	168.976	0.812387	244.083	1.17348	223.708	1.07552	179.53	0.863127	217.035	1.04344	gene	trpE	PA0609	anthranilate synthetase component I
733	8	F01	1760	1999.15	1.13588	1614.69	0.917438	184.434	0.104792	184.991	0.105109	413.731	0.235074	103.738	0.0589421	247.967	0.140891	316.453	0.179803	153.561	0.0872507	gene	katA	PA4236	catalase
734	8	F02	1144	651.393	0.5694	678.354	0.592966	153.411	0.1341	328.9	0.2875	1553.65	1.35809	176.511	0.154293	204.145	0.178448	418.828	0.366108	200.312	0.175098	gene	PA0077	PA0077	hypothetical protein
735	8	F03	197	202.415	1.02749	69.8393	0.354514	55.3833	0.281133	59.3615	0.301327	94.8593	0.481519	66.3401	0.336752	97.3517	0.494171	82.748	0.420041	85.6962	0.435006	gene	PA5370	PA5370	probable MFS transporter
736	8	F04	6035	5283.12	0.875414	3404.87	0.564188	246.84	0.0409015	180.679	0.0299385	522.232	0.0865338	114.621	0.0189927	42.1229	0.00697976	94.617	0.0156781	115.145	0.0190796	gene	mdoH	PA5077	periplasmic glucans biosynthesis protein MdoH
737	8	F05	64679	36982.2	0.571781	13249.7	0.204854	1993.04	0.0308143	1442.85	0.0223079	7485.09	0.115727	563.993	0.00871988	271.292	0.00419444	445.35	0.00688554	190.346	0.00294293	gene	PA3940	PA3940	probable DNA binding protein
738	8	F06	479	484.639	1.01177	291.217	0.607969	169.266	0.353374	102.83	0.214677	375.576	0.784083	117.571	0.245451	14574.5	30.4269	31645.9	66.0666	6330.13	13.2153	gene	PA0439	PA0439	probable oxidoreductase
739	8	F07	100	76.6486	0.766486	85.6346	0.856346	85.872	0.85872	88.0654	0.880654	56.4769	0.564769	121.967	1.21967	1544.87	15.4487	3287.49	32.8749	979.948	9.79948	gene	PA0470	PA0470	probable hydroxamate-type ferrisiderophore receptor
740	8	F08	141	128.119	0.908643	66.0637	0.468537	79.4703	0.563619	68.8843	0.488541	43.5169	0.30863	71.7103	0.508584	270.17	1.9161	222.585	1.57861	200.491	1.42192	gene	PA4592	PA4592	probable outer membrane protein precursor
741	8	F09	277	399.162	1.44102	321.194	1.15954	320.797	1.15811	177.884	0.64218	322.121	1.16289	277.624	1.00225	2468.03	8.90987	6676.21	24.1018	1646.62	5.94448	gene	nqrE	PA2995	Na+-translocating NADH:quinone oxidoreductase subunit Nqr5
742	8	F10	90	146.525	1.62805	197.586	2.1954	56.8957	0.632174	68.6474	0.762749	79.9137	0.88793	111.63	1.24034	2409.88	26.7764	7605.31	84.5035	1925.33	21.3926	gene	PA4466	PA4466	probable phosphoryl carrier protein
743	8	F11	2303	796.541	0.345871	167.837	0.0728776	110.285	0.0478875	63.1319	0.0274129	97.8628	0.0424936	55.2739	0.0240008	212.457	0.0922524	595.645	0.258639	448.411	0.194707	gene	PA3951	PA3951	conserved hypothetical protein
744	8	F12	91	199.621	2.19363	194.466	2.13699	151.487	1.6647	178.545	1.96203	112.95	1.24121	170.893	1.87795	295.999	3.25274	633.59	6.96252	305.049	3.35219	intergenic	PA4881-PA4882
745	8	G01	140	115.377	0.824123	112.593	0.804233	65.5523	0.468231	68.4876	0.489197	135.469	0.967637	78.0835	0.557739	175.041	1.2503	167.442	1.19601	205.681	1.46915	gene	PA4631	PA4631	hypothetical protein
746	8	G02	311	1614.77	5.19217	2620.92	8.42739	1267.76	4.07641	1159.27	3.72754	3169.45	10.1912	481.416	1.54796	5991.21	19.2643	14132	45.4406	5104.68	16.4138	gene	PA4300	PA4300	hypothetical protein
747	8	G03	90	107.509	1.19455	45.4259	0.504732	44.1198	0.49022	48.4765	0.538628	65.0519	0.722798	71.0746	0.789718	4464.91	49.6101	15656.6	173.962	4377.68	48.6409	gene	nirS	PA0519	nitrite reductase precursor
748	8	G04	248	179.736	0.72474	163.257	0.658294	67.4465	0.271962	56.7406	0.228793	71.8238	0.289612	47.8479	0.192935	1392.09	5.61326	5163.2	20.8194	1199.64	4.83726	intergenic	aqpZ-PA4035
749	8	G05	4156	6677.82	1.60679	1094.38	0.263324	253.892	0.0610906	231.822	0.05578	822.463	0.197898	214.323	0.0515695	11030.6	2.65413	38556.8	9.27738	12065.2	2.90308	gene	PA4582	PA4582	conserved hypothetical protein
750	8	G06	559	496.367	0.887956	194.59	0.348103	88.0027	0.157429	34.0415	0.0608972	275.616	0.493051	115.779	0.207119	611.363	1.09367	1838.22	3.28842	833.06	1.49027	gene	PA4153	PA4153	2,3-butanediol dehydrogenase
751	8	G07	59	57.5218	0.974945	140.806	2.38655	73.4356	1.24467	52.7285	0.893703	40.0564	0.678922	64.2732	1.08938	138.86	2.35356	120.469	2.04185	99.9039	1.69329	gene	soxD	PA5417	sarcosine oxidase delta subunit
752	8	G08	2370	1134.91	0.478865	930.146	0.392467	283.971	0.119819	100.684	0.0424825	179.576	0.0757704	59.892	0.0252709	212.443	0.0896386	115.039	0.0485398	69.5536	0.0293475	gene	PA0708	PA0708	probable transcriptional regulator
753	8	G09	221	207.928	0.940851	181.961	0.823353	93.9453	0.425092	103.801	0.469689	64.2565	0.290753	91.6991	0.414928	204.226	0.924098	171.502	0.776029	113.983	0.51576	intergenic	PA4361-PA4362
754	8	G10	119	119.878	1.00738	93.3581	0.784522	80.0983	0.673095	71.4805	0.600677	111.53	0.937224	64.8747	0.545165	52.203	0.438681	139.209	1.16982	129.231	1.08597	gene	PA4156	PA4156	probable TonB-dependent receptor
755	8	G11	5945	4313.62	0.725588	1188.61	0.199935	154.123	0.0259248	227.191	0.0382154	481.645	0.0810167	124.441	0.0209321	379.469	0.06383	869.064	0.146184	385.625	0.0648654	gene	PA2684	PA2684	conserved hypothetical protein
756	8	G12	85	109.741	1.29107	97.7529	1.15003	58.9795	0.693876	94.4021	1.11061	101.979	1.19975	111.834	1.3157	168.615	1.98371	194.388	2.28692	235.081	2.76566	gene	PA4016	PA4016	hypothetical protein
757	8	H01	1196	609.127	0.509303	739.704	0.618482	387.054	0.323623	402.6	0.336622	720.063	0.60206	291.18	0.243461	168.454	0.140848	167.797	0.140298	151.596	0.126752	gene	wbpW	PA5452	phosphomannose isomerase/GDP-mannose WbpW
758	8	H02	286	221.04	0.772869	299.675	1.04782	331.036	1.15747	259.437	0.907122	482.519	1.68713	259.093	0.905918	212.94	0.744547	294.639	1.0302	263.621	0.921752	intergenic	PA4435-PA4436
759	8	H03	142	328.63	2.3143	147.122	1.03607	165.255	1.16377	143.209	1.00852	297.588	2.09569	341.614	2.40573	53.1216	0.374096	34.3364	0.241805	138.77	0.977251	gene	ureC	PA4868	urease alpha subunit
760	8	H04	240	257.101	1.07125	90.6758	0.377816	186.098	0.775407	223.759	0.93233	188.978	0.787407	231.146	0.963109	411.97	1.71654	1784.41	7.43503	441.181	1.83826	gene	aruD	PA0898	succinylglutamate 5-semialdehyde dehydrogenase
761	8	H05	212	353.722	1.6685	243.028	1.14636	225.504	1.0637	326.019	1.53782	237.859	1.12198	310.546	1.46484	159.95	0.754482	174.971	0.825335	125.945	0.594078	gene	PA2041	PA2041	probable amino acid permease
762	8	H06	104	145.241	1.39655	142.517	1.37036	181.159	1.74191	166.561	1.60155	214.196	2.05958	78.886	0.758519	114.604	1.10196	184.928	1.77815	130.677	1.25651	gene	PA0809	PA0809	probable transporter
763	8	H07	342	359.002	1.04971	302.312	0.883954	124.09	0.362838	459.647	1.344	234.756	0.686422	221.452	0.64752	33.4482	0.0978017	79.7899	0.233304	36.6104	0.107048	gene	cysN	PA4442	ATP sulfurylase GTP-binding subunit/APS kinase
764	8	H08	202	101.078	0.500385	52.8628	0.261697	75.6694	0.374601	149.918	0.742168	77.5038	0.383682	118.972	0.588971	1431.92	7.08872	3518.18	17.4167	3972.54	19.6661	gene	PA2745	PA2745	probable hydrolase
765	8	H09	989	525.467	0.531312	151.143	0.152824	79.223	0.0801041	157.204	0.158952	109.59	0.110809	95.2571	0.0963166	50.5174	0.0510792	77.2251	0.078084	62.1269	0.0628179	gene	lpxO1	PA4512	lipopolysaccharide biosynthetic protein LpxO1
766	8	H10	6579	5184.72	0.788071	1269.66	0.192987	260.982	0.0396689	231.762	0.0352275	748.23	0.11373	162.212	0.024656	102.241	0.0155405	82.1007	0.0124792	64.3691	0.00978402	gene	PA2828	PA2828	probable aminotransferase
767	8	H11	28129	18141.3	0.644931	24423.3	0.868261	6437.37	0.228852	6122.19	0.217647	37477.6	1.33235	1849.88	0.0657643	61.5126	0.0021868	164.105	0.00583403	95.7318	0.00340331	gene	dadX	PA5302	catabolic alanine racemase
768	8	H12	13186	8220.75	0.623445	3523.56	0.26722	716.096	0.0543073	700.934	0.0531575	4767.18	0.361533	377.15	0.0286023	471.356	0.0357467	783.608	0.0594273	436.889	0.0331328	gene	PA1127	PA1127	probable oxidoreductase
769	9	A01	206	520.375	2.52609	212.844	1.03322	171.524	0.832639	297.315	1.44328	302.958	1.47067	207.919	1.00932	58.5305	0.284128	62.718	0.304456	79.9206	0.387964	gene	PA0148	PA0148	probable adenosine deaminase
770	9	A02	62329	99458.4	1.5957	20147.1	0.323238	3600.28	0.0577625	2222.04	0.0356502	6515.26	0.10453	1196.52	0.0191968	215.568	0.00345854	204.357	0.00327868	285.179	0.00457538	gene	PA4467	PA4467	hypothetical protein
771	9	A03	104787	88901.6	0.848403	20560.6	0.196213	3067.37	0.0292724	1906.12	0.0181904	5562.63	0.0530851	991.438	0.00946146	145.062	0.00138435	151.095	0.00144193	104.232	0.000994702	gene	PA3173	PA3173	probable short-chain dehydrogenase
772	9	A04	484	489.258	1.01086	354.592	0.732628	396.166	0.818524	141.504	0.292364	284.401	0.587606	332.319	0.68661	1355.99	2.80163	3097.11	6.39899	1879.01	3.88226	gene	PA3848	PA3848	hypothetical protein
773	9	A05	4103	2842.29	0.692736	3652.61	0.890229	461.257	0.11242	414.968	0.101138	626.118	0.1526	114.931	0.0280114	2619.98	0.638553	4182.12	1.01928	1592.54	0.388141	gene	PA5222	PA5222	hypothetical protein
774	9	A06	143	149.437	1.04501	143.165	1.00115	120.031	0.839376	130.31	0.911256	145.497	1.01746	133.765	0.935422	22432.4	156.87	57244.1	400.309	20365.4	142.415	gene	mqoB	PA4640	malate:quinone oxidoreductase
775	9	A07	2417	983.025	0.406713	7284.82	3.01399	4712.18	1.9496	2361.21	0.976918	17035.9	7.04835	994.229	0.411348	6071.88	2.51215	23698.5	9.80492	5677.06	2.3488	gene	PA5378	PA5378	hypothetical protein
776	9	A08	14304	5686.44	0.397542	6227.48	0.435366	3982.63	0.278428	2820.07	0.197153	9411.85	0.657987	1276.65	0.0892511	145.24	0.0101538	151.801	0.0106125	199.087	0.0139183	intergenic	PA3352-PA3353
777	9	A09	5054	3106.23	0.614607	6530.01	1.29205	2140.19	0.423464	1441.48	0.285215	2125.62	0.420582	689.514	0.136429	127.845	0.0252957	201.586	0.0398865	129.813	0.0256852	gene	glcB	PA0482	malate synthase G
778	9	A10	1253	1427.25	1.13906	6752.96	5.38944	4577.96	3.6536	2670.22	2.13107	36721.1	29.3066	1645.83	1.31351	806.34	0.643527	1059.79	0.845804	517.259	0.412816	gene	PA0788	PA0788	hypothetical protein
779	9	A11	3674	3485.46	0.948683	1696.22	0.461682	359.138	0.0977511	292.14	0.0795154	903.469	0.245909	143.089	0.0389464	174.878	0.0475989	446.243	0.12146	199.653	0.0543422	gene	PA3212	PA3212	probable ATP-binding component of ABC transporter
780	9	A12	45	177.179	3.93731	115.191	2.5598	188.985	4.19967	140.688	3.1264	85.2248	1.89388	198.825	4.41833	180.381	4.00848	220.058	4.89018	98.8878	2.19751	gene	PA0575	PA0575	conserved hypothetical protein
781	9	B01	227	270.875	1.19328	240.537	1.05964	131.225	0.578085	158.229	0.697042	113.877	0.501662	175.409	0.772728	309.585	1.36381	474.419	2.08995	300.245	1.32267	intergenic	PA3768-guaA
782	9	B02	169	182.695	1.08104	126.577	0.748979	96.6568	0.571934	103.012	0.609541	165.718	0.980579	71.3884	0.422417	123.7	0.731951	191.645	1.13399	134.635	0.796657	gene	PA1194	PA1194	probable amino acid permease
783	9	B03	1557	1249.88	0.802747	666.773	0.428242	94.3747	0.0606131	93.1392	0.0598197	94.818	0.0608979	48.199	0.0309563	1141.62	0.733216	993.594	0.638147	449.736	0.288848	gene	PA5507	PA5507	hypothetical protein
784	9	B04	16462	8674.26	0.526926	7034.04	0.427289	877.444	0.0533012	802.268	0.0487345	873.222	0.0530447	223.373	0.013569	140.809	0.00855358	256.593	0.015587	199.06	0.0120921	gene	PA2867	PA2867	probable chemotaxis transducer
785	9	B05	65	82.2378	1.2652	160.957	2.47626	232.227	3.57273	171.702	2.64156	116.267	1.78873	209.716	3.2264	123.902	1.90618	145.487	2.23827	82.6589	1.27167	intergenic	PA5547-PA5548
786	9	B06	226	193.781	0.857439	134.883	0.596829	117.562	0.520186	120.469	0.533048	100.784	0.445947	138.411	0.612437	67.8181	0.30008	77.7	0.343805	48.0172	0.212466	gene	PA3897	PA3897	hypothetical protein
787	9	B07	344	196.337	0.570747	106	0.308138	178.096	0.517722	185.313	0.538701	275.938	0.802145	373.785	1.08659	21053.6	61.2022	40293.3	117.132	18948.1	55.0817	gene	PA0144	PA0144	hypothetical protein
788	9	B08	81	91.8692	1.13419	44.3409	0.547419	35.3671	0.436631	35.3065	0.435882	42.3044	0.522277	73.4904	0.907289	107.117	1.32243	130.337	1.60909	68.0141	0.83968	gene	PA3116	PA3116	probable aspartate-semialdehyde dehydrogenase
789	9	B09	215	261.561	1.21656	180.353	0.838852	218.672	1.01708	239.521	1.11405	517.133	2.40527	252.386	1.17389	169.809	0.789808	125.705	0.584676	168.242	0.782521	gene	PA4543	PA4543	conserved hypothetical protein
790	9	B10	4539	3219.73	0.709347	3233.57	0.712397	344.302	0.0758541	175.983	0.0387714	163.723	0.0360704	83.6653	0.0184325	80.8622	0.017815	98.8807	0.0217847	131.967	0.029074	intergenic	PA4494-PA4495
791	9	B11	133	128.901	0.969184	135.061	1.0155	69.8278	0.525021	53.1285	0.399462	99.7656	0.750117	55.8082	0.419611	1056.99	7.9473	1254.92	9.43548	815.331	6.13031	intergenic	PA3386-rhlG
792	9	B12	42	27.1726	0.646967	81.7058	1.94538	29.2984	0.697582	45.6426	1.08673	57.3693	1.36594	61.4643	1.46344	794.703	18.9215	1144.84	27.258	302.067	7.19208	gene	PA4715	PA4715	probable aminotransferase
793	9	C01	9175	5735.31	0.625102	2157.26	0.235123	478.134	0.0521127	296.232	0.0322868	880.819	0.096002	367.836	0.0400911	141.937	0.01547	331.828	0.0361666	102.215	0.0111406	intergenic
794	9	C02	51	69.3502	1.35981	69.6493	1.36567	47.2538	0.926545	51.446	1.00874	22.9392	0.449788	53.6606	1.05217	52.7799	1.0349	38.8311	0.761394	126.481	2.48001	gene	PA2601	PA2601	probable transcriptional regulator
795	9	C03	36	31.1346	0.864849	48.2316	1.33977	34.3274	0.953538	47.6067	1.32241	43.1477	1.19855	62.7032	1.74175	87.798	2.43883	72.712	2.01978	91.4707	2.54085	gene	PA3947	PA3947	probable two-component response regulator
796	9	C04	75	58.2944	0.777259	77.4114	1.03215	69.5122	0.926829	70.6282	0.941709	21.4383	0.285844	52.133	0.695107	72.7341	0.969788	161.365	2.15153	98.4266	1.31235	intergenic	PA0632-PA0633
797	9	C05	5091	3071.91	0.6034	2807.27	0.551417	1321.74	0.259624	685.13	0.134577	1792.05	0.352004	376.145	0.0738843	108.381	0.0212888	143.695	0.0282254	85.3007	0.0167552	gene	PA4676	PA4676	probable carbonic anhydrase
798	9	C06	148	154.977	1.04714	121.266	0.819365	34.8961	0.235785	34.1281	0.230595	63.9822	0.432312	33.2464	0.224638	66.5913	0.449941	170.664	1.15313	162.587	1.09856	gene	PA4487	PA4487	conserved hypothetical protein
799	9	C07	275	292.331	1.06302	226.882	0.825024	178.364	0.648596	113.673	0.413356	277.05	1.00745	266.35	0.968544	4981.16	18.1133	12596.8	45.8067	3456.66	12.5697	gene	fadH1	PA3092	2,4-dienoyl-CoA reductase FadH1
800	9	C08	4447	3647.76	0.820274	2937.86	0.660639	214.632	0.0482645	149.451	0.0336072	177.277	0.0398645	70.0774	0.0157584	29.0856	0.0065405	20.0449	0.00450752	40.7915	0.0091728	gene	PA0955	PA0955	hypothetical protein
801	9	C09	6169	4816.25	0.780718	1571.33	0.254714	743.5	0.120522	373.389	0.0605267	1754.88	0.284468	327.815	0.0531391	97.4373	0.0157947	75.8231	0.012291	89.8165	0.0145593	gene	PA0157	PA0157	probable RND efflux membrane fusion protein precursor
802	9	C10	1015	902.468	0.889131	3313.49	3.26452	1705.16	1.67996	967.746	0.953445	3639.61	3.58583	635.658	0.626264	161.977	0.159584	278.415	0.2743	166.428	0.163969	gene	PA4648	PA4648	hypothetical protein
803	9	C11	60954	48117.1	0.7894	17625.1	0.289153	15016.6	0.24636	3700.29	0.0607063	38641.2	0.633941	2976	0.0488238	80.3673	0.00131849	150.252	0.002465	123.104	0.00201962	gene	PA4395	PA4395	conserved hypothetical protein
804	9	C12	17696	24688.3	1.39514	14618.3	0.826077	3474.41	0.196339	1771.68	0.100118	16057.3	0.9074	1208.47	0.0682904	40.9407	0.00231356	84.1682	0.00475634	45.0229	0.00254424	gene	cycH	PA1483	cytochrome c-type biogenesis protein
805	9	D01	123	132.753	1.07929	133.434	1.08483	110.076	0.894925	161.763	1.31514	117.545	0.955652	88.224	0.717268	118.611	0.96432	136.143	1.10685	130.6	1.06179	gene	PA0620	PA0620	probable bacteriophage protein
806	9	D02	783	1227.11	1.56719	758.503	0.968714	161.34	0.206053	104.972	0.134064	183.251	0.234037	124.871	0.159478	66.8579	0.0853868	74.8176	0.0955525	53.4079	0.0682093	gene	PA3715	PA3715	hypothetical protein
807	9	D03	704	782.111	1.11095	1614.35	2.29312	910.952	1.29397	466.666	0.662878	1506.75	2.14027	217.551	0.309021	43.2179	0.061389	92.2247	0.131001	80.2837	0.114039	gene	purL	PA3763	phosphoribosylformylglycinamidine synthase
808	9	D04	406	385.855	0.950381	304.289	0.74948	323.155	0.795949	203.473	0.501166	486.173	1.19747	169.338	0.417089	118.387	0.291594	211.557	0.521076	276.615	0.681318	gene	PA1052	PA1052	conserved hypothetical protein
809	9	D05	629	630.662	1.00264	280.506	0.445956	83.9669	0.133493	86.7851	0.137973	75.7694	0.12046	96.986	0.154191	159.497	0.253572	254.338	0.404352	81.64	0.129793	gene	PA4126	PA4126	probable MFS transporter
810	9	D06	957	787.717	0.823111	397.579	0.415443	213.15	0.222727	155.417	0.1624	553.611	0.578486	213.41	0.222999	838.975	0.876672	801.383	0.837391	578.011	0.603982	gene	phaF	PA5060	polyhydroxyalkanoate synthesis protein PhaF
811	9	D07	187	205.194	1.0973	191.627	1.02474	136.712	0.73108	159.37	0.852245	218.865	1.1704	96.6265	0.516719	18756.4	100.302	55141.9	294.876	20232.3	108.194	gene	purL	PA3763	phosphoribosylformylglycinamidine synthase
812	9	D08	3273	4287.9	1.31008	3280.76	1.00237	1051.82	0.321364	573.589	0.175249	1486.91	0.454297	302.224	0.0923386	302.346	0.0923758	407.624	0.124541	154.282	0.0471377	gene	PA0112	PA0112	hypothetical protein
813	9	D09	960	779.505	0.811984	184.329	0.19201	123.591	0.128741	126.949	0.132238	201.092	0.20947	141.004	0.146879	2886.11	3.00637	5209.11	5.42616	2011.09	2.09488	intergenic	PA1427-PA1428
814	9	D10	3098	2329.63	0.75198	765.042	0.246947	158.962	0.0513111	72.2665	0.0233268	211.659	0.0683211	60.7022	0.019594	40.624	0.013113	32.221	0.0104006	90.6226	0.029252	gene	gbt	PA3082	glycine betaine transmethylase
815	9	D11	147	179.744	1.22275	179.191	1.21899	52.2809	0.355653	62.6484	0.426179	82.1427	0.558794	49.4645	0.336493	189.947	1.29216	260.86	1.77456	177.261	1.20586	gene	pilE	PA4556	type 4 fimbrial biogenesis protein PilE
816	9	D12	211470	108166	0.511495	37289.9	0.176337	9033.51	0.0427177	3761.38	0.0177868	24454.9	0.115642	2436.2	0.0115203	180.159	0.000851936	213.678	0.00101044	142.979	0.000676122	gene	PA0321	PA0321	probable acetylpolyamine aminohydrolase
817	9	E01	322	210.409	0.653443	139.682	0.433795	111.906	0.347533	64.527	0.200394	102.696	0.318931	71.42	0.221801	48.4902	0.150591	72.6072	0.225488	98.622	0.306279	gene	PA0847	PA0847	hypothetical protein
818	9	E02	1784	1395.69	0.782339	336.299	0.188508	199.686	0.111931	100.543	0.0563582	216.132	0.12115	83.5448	0.04683	179.052	0.100366	177.071	0.0992552	141.998	0.0795951	gene	PA1037	PA1037	conserved hypothetical protein
819	9	E03	1256	1327.43	1.05687	486.121	0.387039	71.3613	0.0568163	87.3894	0.0695776	99.462	0.0791895	30.7464	0.0244796	141.044	0.112296	123.157	0.0980546	181.786	0.144734	gene	cysN	PA4442	ATP sulfurylase GTP-binding subunit/APS kinase
820	9	E04	17010	11693.4	0.687442	4425.39	0.260164	588.345	0.0345882	321.538	0.0189029	700.285	0.041169	251.242	0.0147703	76.7989	0.00451492	113.995	0.00670162	87.138	0.00512275	gene	PA3017	PA3017	conserved hypothetical protein
821	9	E05	4457	4593.26	1.03057	1306.59	0.293154	579.708	0.130067	339.249	0.076116	1259.88	0.282674	184.107	0.0413074	49.7336	0.0111585	47.0003	0.0105453	85.0179	0.0190751	gene	PA4775	PA4775	hypothetical protein
822	9	E06	216	312.922	1.44871	100.599	0.465736	200.738	0.929345	362.284	1.67724	198.463	0.918811	164.137	0.759894	169.224	0.783443	216.743	1.00344	148.213	0.686172	gene	motA	PA4954	chemotaxis protein MotA
823	9	E07	39	38.9073	0.997624	58.5782	1.50201	40.1306	1.02899	54.1751	1.38911	57.4509	1.4731	35.7583	0.91688	12070	309.488	46859.1	1201.52	12884.5	330.373	gene	PA4785	PA4785	probable acyl-CoA thiolase
824	9	E08	1322	1120.26	0.847395	560.686	0.42412	67.1722	0.050811	79.0842	0.0598216	107.993	0.0816893	73.7866	0.0558144	376.467	0.284771	328.889	0.248781	184.854	0.139829	gene	recQ	PA3344	ATP-dependent DNA helicase RecQ
825	9	E09	115	76.8396	0.66817	76.4246	0.664562	71.298	0.619982	100.515	0.874045	97.1746	0.844996	79.3827	0.690284	600.674	5.22325	1403.61	12.2053	209.521	1.82192	gene	gloA2	PA0710	lactoylglutathione lyase
826	9	E10	293	313.524	1.07005	160.882	0.549085	50.5871	0.172652	72.6547	0.247968	62.5608	0.213518	90.4863	0.308827	118.396	0.404081	122.145	0.416877	79.165	0.270188	gene	PA4683	PA4683	hypothetical protein
827	9	E11	458	455.563	0.99468	191.034	0.417106	140.399	0.306548	127.94	0.279345	157.008	0.342813	118.677	0.259121	130.988	0.286	74.6005	0.162883	297.568	0.649712	gene	PA4886	PA4886	probable two-component sensor
828	9	E12	120919	126802	1.04865	97986.5	0.810348	12324.4	0.101923	4801.61	0.0397093	6080.87	0.0502888	1574.34	0.0130198	234.562	0.00193983	322.59	0.00266782	383.096	0.0031682	gene	pilY1	PA4554	type 4 fimbrial biogenesis protein PilY1
829	9	F01	63	72.1085	1.14458	71.8997	1.14126	38.7852	0.615637	42.8329	0.679887	34.4314	0.546529	42.5194	0.674911	87.2579	1.38505	161.558	2.56441	195.137	3.09742	gene	pctB	PA4310	chemotactic transducer PctB
830	9	F02	468	497.699	1.06346	378.21	0.808141	134.94	0.288333	70.5222	0.150688	140.917	0.301104	45.5529	0.0973352	120.3	0.257051	82.1636	0.175563	98.433	0.210327	gene	PA0749	PA0749	hypothetical protein
831	9	F03	252	264.391	1.04917	204.804	0.812715	268.468	1.06535	142.391	0.565045	286.625	1.1374	123.469	0.489958	2362.08	9.37334	6459.39	25.6325	1909.3	7.57658	gene	PA0391	PA0391	hypothetical protein
832	9	F04	107	73.3673	0.685676	57.1207	0.533839	66.7854	0.624163	39.5315	0.369453	98.5192	0.920741	106.978	0.999795	73.8398	0.690092	83.7857	0.783044	62.9055	0.587901	gene	PA4296	PA4296	probable two-component response regulator
833	9	F05	74	67.6068	0.913606	43.2194	0.584046	52.9869	0.716039	54.1532	0.7318	50.5253	0.682775	52.063	0.703554	136.297	1.84185	145.87	1.97122	100.57	1.35906	gene	PA1750	PA1750	phospho-2-dehydro-3-deoxyheptonate aldolase
834	9	F06	835	949.913	1.13762	499.036	0.597648	110.772	0.132661	138.82	0.166251	122.788	0.147051	54.9079	0.065758	61.6445	0.0738257	101.128	0.121112	43.9437	0.0526272	gene	PA3895	PA3895	probable transcriptional regulator
835	9	F07	571	498.581	0.873172	486.684	0.852337	69.0202	0.120876	40.5271	0.0709756	50.5155	0.0884685	81.6528	0.143	993.125	1.73927	2249.25	3.93914	934.887	1.63728	gene	PA4691	PA4691	hypothetical protein
836	9	F08	105	62.383	0.594124	121.365	1.15586	58.4214	0.556394	57.3439	0.546132	54.9388	0.523227	24.0716	0.229253	53.8948	0.513283	48.9564	0.466252	50.4325	0.480309	gene	PA4543	PA4543	conserved hypothetical protein
837	9	F09	117	143.741	1.22856	307.257	2.62613	148.203	1.26669	244.815	2.09244	246.868	2.10999	224.005	1.91457	106.309	0.908621	74.8683	0.6399	43.5889	0.372554	gene	inaA	PA4378	InaA protein
838	9	F10	355	345.612	0.973556	176.112	0.496091	59.5817	0.167836	147.336	0.415032	224.124	0.631334	91.239	0.257011	42.6481	0.120136	54.1717	0.152596	40.0282	0.112755	gene	ilvH	PA4695	acetolactate synthase isozyme III small subunit
839	9	F11	2000	1370.66	0.685331	1034.02	0.517012	897.522	0.448761	316.798	0.158399	1557.25	0.778626	284.369	0.142185	287.738	0.143869	549.229	0.274614	213.588	0.106794	gene	xseA	PA3777	exodeoxyribonuclease VII large subunit
840	9	F12	538572	421308	0.782268	126247	0.234411	28920.3	0.0536982	14783.6	0.0274496	32239.8	0.0598617	4786.41	0.00888723	40.2084	7.46575e-05	39.8889	7.40642e-05	66.9331	0.000124279	gene	PA4716	PA4716	hypothetical protein
841	9	G01	3563	3152.66	0.884834	2456.07	0.689325	359.702	0.100955	271.785	0.0762799	433.228	0.121591	107.011	0.0300341	397.786	0.111644	1725.16	0.484188	480.779	0.134937	gene	PA5114	PA5114	hypothetical protein
842	9	G02	88434	67558.6	0.763944	25518.6	0.288561	2646.66	0.0299281	1349.33	0.015258	3369.04	0.0380967	731.919	0.00827644	960.661	0.010863	1670.31	0.0188877	1332.48	0.0150675	gene	PA3202	PA3202	conserved hypothetical protein
843	9	G03	165	122.608	0.743081	86.8568	0.526405	53.3046	0.323058	28.5634	0.173111	51.9391	0.314782	67.2383	0.407505	917.177	5.55865	4787.95	29.0179	936.197	5.67392	gene	cysN	PA4442	ATP sulfurylase GTP-binding subunit/APS kinase
844	9	G04	1405	1626.99	1.158	856.607	0.609685	198.79	0.141488	119.393	0.0849771	242.444	0.172558	83.5744	0.0594835	202.799	0.144341	65.6374	0.046717	156.701	0.111531	gene	typA	PA5117	regulatory protein TypA
845	9	G05	2958	2629.19	0.88884	1027.03	0.347205	186.522	0.0630569	132.812	0.0448994	176.253	0.0595853	85.1224	0.028777	755.429	0.255385	1966.18	0.664699	662.979	0.224131	gene	PA2818	PA2818	hypothetical protein
846	9	G06	72	68.8896	0.9568	73.0497	1.01458	44.1552	0.613267	90.6821	1.25947	41.8401	0.581113	29.8586	0.414703	947.844	13.1645	1373.15	19.0715	521.779	7.24694	gene	PA3306	PA3306	hypothetical protein
847	9	G07	162	74.3879	0.459184	143.291	0.884514	117.182	0.723348	135.468	0.836225	109.617	0.676651	132.481	0.817782	1447.19	8.93325	3715.81	22.9371	1304.86	8.05471	gene	sbp	PA0283	sulfate-binding protein precursor
848	9	G08	85	115.699	1.36117	90.6218	1.06614	82.8126	0.974266	125.205	1.473	92.5989	1.0894	43.5432	0.512273	124.052	1.45943	339.04	3.98871	363.69	4.2787	gene	glpK	PA3582	glycerol kinase
849	9	G09	1056	962.537	0.911493	390.972	0.370238	104.027	0.0985108	51.615	0.0488779	110.779	0.104904	69.9868	0.0662754	262.021	0.248126	139.721	0.132312	335.397	0.31761	gene	PA1935	PA1935	hypothetical protein
850	9	G10	422	448.158	1.06199	339.3	0.804028	85.9952	0.20378	51.4409	0.121898	67.5115	0.15998	72.3004	0.171328	141.602	0.33555	123.271	0.29211	126.535	0.299846	gene	PA5378	PA5378	hypothetical protein
851	9	G11	519	463.29	0.892659	558.768	1.07662	132.384	0.255075	170.803	0.329101	74.7652	0.144056	93.8797	0.180886	160.788	0.309804	176.624	0.340317	151.803	0.292491	gene	PA5378	PA5378	hypothetical protein
852	9	G12	243588	225565	0.926009	181075	0.743365	29123.1	0.119559	12112.8	0.0497266	18376	0.0754388	3694.9	0.0151686	148.699	0.000610452	173.077	0.000710533	106.017	0.000435232	intergenic	ilvI-PA4697
853	9	H01	299	260.967	0.872799	237.482	0.794253	223.78	0.748429	201.904	0.675264	685.101	2.29131	165.517	0.553568	104.743	0.350312	152.251	0.5092	100.527	0.336212	gene	PA1623	PA1623	conserved hypothetical protein
854	9	H02	2168	2402.52	1.10817	4055.82	1.87077	788.218	0.363569	423.574	0.195375	1127.35	0.519996	193.363	0.0891897	4219.21	1.94613	11019.5	5.0828	4586.89	2.11572	intergenic	PA1029-PA1030
855	9	H03	71	95.3778	1.34335	62.8545	0.885275	110.217	1.55235	64.6417	0.910447	74.1483	1.04434	79.9345	1.12584	991.493	13.9647	1716.56	24.1769	883.57	12.4446	gene	cioA	PA3930	cyanide insensitive terminal oxidase
856	9	H04	175	192.079	1.0976	136.309	0.77891	138.049	0.78885	195.467	1.11695	145.431	0.831036	149.344	0.853395	1057.04	6.04023	1423.28	8.13305	565.019	3.22868	gene	PA0186	PA0186	probable binding protein component of ABC transporter
857	9	H05	259	382.531	1.47695	297.164	1.14735	159.215	0.614728	426.736	1.64763	228.825	0.883493	387.296	1.49535	94.7811	0.36595	147.316	0.568788	69.7023	0.269121	gene	PA0941	PA0941	hypothetical protein
858	9	H06	41	189.867	4.63091	223.444	5.44986	117.314	2.86132	124.391	3.03393	132.761	3.23808	100.646	2.45478	223.86	5.45999	395.61	9.64904	365.3	8.90975	gene	PA3187	PA3187	probable ATP-binding component of ABC transporter
859	9	H07	96	107.625	1.12109	126.51	1.31782	74.9352	0.780575	71.9806	0.749798	90.5259	0.942978	95.5439	0.995249	1479.19	15.4082	3039.36	31.66	1593	16.5938	gene	PA5073	PA5073	hypothetical protein
860	9	H08	30335	18315.9	0.603788	18396.1	0.606432	3144.64	0.103664	1750.45	0.0577039	3764.45	0.124096	807.918	0.0266332	319.661	0.0105377	509.892	0.0168087	208.616	0.00687709	gene	PA3491	PA3491	probable ferredoxin
861	9	H09	104	116.526	1.12044	101.253	0.973587	43.8865	0.421985	23.756	0.228424	36.0858	0.346979	37.2694	0.35836	170.385	1.63831	390.755	3.75726	260.552	2.50531	gene	PA1226	PA1226	probable transcriptional regulator
862	9	H10	148	177.774	1.20118	112.574	0.760635	74.93	0.506284	93.8909	0.634398	106.791	0.721564	102.78	0.694457	1504.36	10.1646	2577.3	17.4142	1246.59	8.42289	gene	PA0641	PA0641	probable bacteriophage protein
863	9	H11	606	593.715	0.979727	222.641	0.367394	81.3583	0.134255	112.392	0.185465	125.584	0.207234	76.8788	0.126863	335.7	0.553961	455.874	0.752268	293.407	0.484171	gene	PA5317	PA5317	probable binding protein component of ABC dipeptide transporter
864	9	H12	2239	2120.12	0.946905	2101.29	0.938494	996.875	0.445232	558.91	0.249625	2643.63	1.18072	299.68	0.133846	50.3847	0.0225032	80.6956	0.0360409	83.3033	0.0372056	intergenic	PA4842-PA4843
865	10	A01	348	171.449	0.492669	125.528	0.360712	51.9123	0.149173	28.4294	0.0816938	56.8229	0.163284	44.1903	0.126984	51.7859	0.14881	98.4795	0.282987	103.413	0.297164	intergenic	PA3919-PA3920
866	10	A02	627	653.49	1.04225	761.521	1.21455	88.1899	0.140654	61.087	0.0974275	110.863	0.176814	22.6169	0.0360717	64.2738	0.10251	192.532	0.307068	269.938	0.430523	gene	PA3436	PA3436	hypothetical protein
867	10	A03	27	28.7727	1.06566	43.3131	1.60419	29.9941	1.11089	53.6979	1.98881	31.1071	1.15211	50.6892	1.87738	99.3771	3.68063	60.6521	2.24638	87.6097	3.24481	gene	PA1809	PA1809	probable permease of ABC transporter
868	10	A04	9704	6993.45	0.720677	8892.19	0.916343	802.432	0.0826908	507.346	0.0522821	755.53	0.0778576	235.061	0.0242231	95.219	0.00981235	132.163	0.0136194	113.022	0.0116469	gene	aspA	PA5429	aspartate ammonia-lyase
869	10	A05	90	83.3352	0.925946	36.8574	0.409527	47.4794	0.527549	68.3868	0.759853	37.6285	0.418094	22.0547	0.245052	185.927	2.06586	199.756	2.21952	132.574	1.47305	intergenic	PA3865-PA3866
870	10	A06	2221	821.479	0.369869	526.927	0.237248	375.69	0.169154	506.24	0.227933	509.677	0.229481	278.256	0.125284	77.8577	0.0350553	100.841	0.0454033	83.1986	0.03746	gene	galE	PA1384	UDP-glucose 4-epimerase
871	10	A07	4843	4291.03	0.886027	1261.98	0.260578	505.962	0.104473	285.305	0.0589108	1230.23	0.254022	264.197	0.0545523	59.3725	0.0122595	152.421	0.0314724	95.3692	0.0196922	gene	PA0752	PA0752	conserved hypothetical protein
872	10	A08	8126	2145.64	0.264046	832.335	0.102429	1426.09	0.175497	1956.1	0.240721	1547.59	0.190449	596.471	0.0734028	2155.27	0.265232	2444.73	0.300853	1664.61	0.20485	intergenic	PA3966-PA3967
873	10	A09	149	106.064	0.711837	169.192	1.13552	130.609	0.876567	179.833	1.20693	199.43	1.33845	131.749	0.884224	523.714	3.51486	552.315	3.70681	141.585	0.950234	gene	oprJ	PA4597	Multidrug efflux outer membrane protein OprJ precursor
874	10	A10	10200	4730.79	0.463803	10951.5	1.07368	1764.1	0.172951	934.975	0.0916643	1473.11	0.144422	468.244	0.0459063	29.4273	0.00288503	62.8539	0.00616215	36.9822	0.0036257	gene	pbpG	PA0869	D-alanyl-D-alanine-endopeptidase
875	10	A11	3327	4442.37	1.33525	9325.54	2.80299	1519.81	0.45681	927.505	0.278781	1897.53	0.570342	370.815	0.111456	82.9789	0.0249411	121.966	0.0366594	123.69	0.0371777	gene	PA5094	PA5094	probable ATP-binding component of ABC transporter
876	10	A12	70179	44553.8	0.63486	16160.8	0.23028	2662.46	0.0379381	1371.73	0.0195461	4494.9	0.064049	658.646	0.00938523	280.481	0.00399665	205.907	0.00293402	118.179	0.00168397	gene	hisH1	PA5142	glutamine amidotransferase
877	10	B01	207	190.701	0.921262	130.263	0.629291	159.168	0.768927	144.59	0.698503	294.173	1.42113	312.882	1.51151	272.361	1.31576	325.282	1.57141	243.012	1.17397	intergenic	PA0656-PA0657
878	10	B02	192	216.322	1.12668	202.588	1.05515	189.126	0.985033	395.749	2.06119	293.71	1.52974	286.288	1.49108	167.194	0.870803	197.182	1.02699	51.4628	0.268036	gene	PA1591	PA1591	hypothetical protein
879	10	B03	163	87.3785	0.536065	92.0724	0.564861	29.463	0.180755	136.544	0.837691	89.8478	0.551213	140.456	0.861693	5182.86	31.7967	6404.09	39.2889	3614.47	22.1747	gene	PA1331	PA1331	conserved hypothetical protein
880	10	B04	802	585.341	0.729851	189.925	0.236814	121.063	0.150951	112.556	0.140344	166.148	0.207167	134.75	0.168018	169.856	0.21179	239.421	0.29853	270.162	0.33686	gene	PA2628	PA2628	hypothetical protein
881	10	B05	691	552.303	0.799281	176.075	0.254812	123.968	0.179404	147.693	0.213738	93.7859	0.135725	89.4977	0.129519	57.0325	0.0825361	100.246	0.145074	72.6716	0.105169	gene	PA1116	PA1116	hypothetical protein
882	10	B06	209	162.596	0.777971	130.356	0.623712	87.9204	0.420672	94.9167	0.454147	74.7168	0.357497	101.666	0.486442	108.487	0.519075	133.505	0.638779	156.548	0.749032	intergenic	PA0041-PA0042
883	10	B07	76604	52380.9	0.683788	15408.3	0.201142	3465.26	0.045236	1764.65	0.023036	7230.39	0.0943866	1276	0.016657	54.9451	0.000717261	272.754	0.00356057	119.604	0.00156132	gene	PA4196	PA4196	probable two-component response regulator
884	10	B08	10600	6288.3	0.593236	9694.59	0.914584	1194.8	0.112717	762.083	0.0718947	1132.95	0.106882	455.778	0.042998	148.157	0.0139771	244.663	0.0230814	273.903	0.0258399	gene	PA1033	PA1033	probable glutathione S-transferase
885	10	B09	1274	1134.15	0.890224	1811.11	1.42159	731.24	0.573972	626.871	0.49205	1467.36	1.15177	300.6	0.23595	172.224	0.135183	180.641	0.141791	96.9377	0.0760893	gene	PA4163	PA4163	hypothetical protein
886	10	B10	228	142.049	0.623021	93.3307	0.409345	109.05	0.47829	60.757	0.266478	55.4276	0.243104	57.3119	0.251368	80.35	0.352412	183.241	0.803688	155.94	0.683947	gene	PA2813	PA2813	probable glutathione S-transferase
887	10	B11	210	141.01	0.671477	246.427	1.17346	154.744	0.736875	178.364	0.849353	281.641	1.34115	179.178	0.853228	241.583	1.1504	316.34	1.50638	183.025	0.871546	gene	flgE	PA1080	flagellar hook protein FlgE
888	10	B12	7083	3905.69	0.551417	1261.75	0.178138	669.554	0.0945297	1126.21	0.159001	1823.25	0.257412	956.877	0.135095	70.505	0.00995412	76.5837	0.0108123	75.0498	0.0105958	gene	PA4339	PA4339	probable phospholipase
889	10	C01	5987	4058.26	0.677845	1179.24	0.196967	444.275	0.0742067	247.683	0.0413701	922.502	0.154084	216.016	0.0360808	31.8783	0.00532459	44.6126	0.00745158	66.5546	0.0111165	gene	fumC2	PA0854	fumarate hydratase
890	10	C02	565	513.935	0.90962	339.171	0.600302	159.466	0.282241	125.754	0.222573	224.362	0.397101	85.4907	0.151311	151.002	0.26726	117.66	0.208247	173.794	0.3076	gene	PA4718	PA4718	hypothetical protein
891	10	C03	2329	2564.19	1.10098	1844.91	0.792147	1833.21	0.787125	1244.91	0.534526	1652.37	0.709475	737.826	0.316799	477.326	0.204949	734.092	0.315196	397.591	0.170713	gene	PA3061	PA3061	hypothetical protein
892	10	C04	3269	3468.19	1.06093	5580.9	1.70722	672.157	0.205615	464.873	0.142207	470.295	0.143865	133.777	0.040923	228.661	0.0699484	203.557	0.0622689	35.0501	0.010722	gene	PA1753	PA1753	conserved hypothetical protein
893	10	C05	108	89.4178	0.827942	90.7332	0.840122	70.6045	0.653746	60.7724	0.562707	59.8885	0.554523	107.441	0.994829	223.492	2.06937	106.17	0.983054	159.436	1.47626	gene	PA0755	PA0755	probable porin
894	10	C06	937	787.134	0.840057	1329.35	1.41873	97.0952	0.103623	54.071	0.0577065	96.3252	0.102802	54.6027	0.058274	51.4589	0.0549188	49.1482	0.0524528	104.566	0.111597	gene	cynR	PA2054	transcriptional regulator CynR
895	10	C07	1636	1506.23	0.920681	484.12	0.295917	119.186	0.0728523	169.617	0.103678	199.659	0.122041	106.938	0.0653654	118.302	0.0723115	135.997	0.0831276	95.9559	0.0586528	gene	PA0674	PA0674	hypothetical protein
896	10	C08	110	176.098	1.60089	103.281	0.938916	86.8037	0.789125	89.7821	0.816201	87.3182	0.793802	83.6653	0.760594	82.123	0.746573	117.354	1.06686	112.131	1.01938	intergenic	PA4107-PA4108
897	10	C09	241	229.386	0.95181	116.088	0.481694	79.653	0.33051	72.9575	0.302728	84.1594	0.349209	52.2192	0.216677	271.201	1.12532	158.216	0.656498	208.24	0.864068	gene	PA3713	PA3713	hypothetical protein
898	10	C10	115	89.0149	0.774042	106.182	0.923322	68.1706	0.592788	134.782	1.17202	179.371	1.55975	170.258	1.4805	85.1116	0.7401	52.3262	0.455011	72.8853	0.633786	gene	rnd	PA1294	ribonuclease D
899	10	C11	109	72.328	0.66356	106.302	0.975251	87.4192	0.802011	90.6781	0.831909	104.994	0.963249	107.115	0.982704	35.565	0.326284	108.622	0.996532	71.875	0.659403	intergenic	fadH2-PA4815
900	10	C12	204	92.1104	0.451522	83.5115	0.40937	76.0102	0.372599	97.2382	0.476658	59.1555	0.289978	27.4469	0.134543	150.925	0.739831	106.528	0.522195	171.811	0.842213	gene	PA3749	PA3749	probable MFS transporter
901	10	D01	30687	22462.7	0.731993	6168.76	0.201022	1214.23	0.0395681	680.988	0.0221914	2396.76	0.0781034	349.887	0.0114018	314.784	0.0102579	290.771	0.00947537	163.319	0.00532209	gene	PA0929	PA0929	two-component response regulator
902	10	D02	340	306.632	0.90186	315.993	0.92939	454.876	1.33787	292.222	0.859476	270.297	0.79499	312.625	0.919485	127.78	0.375823	101.997	0.299992	70.9896	0.208793	gene	hisQ	PA2924	histidine transport system permease HisQ
903	10	D03	1164	855.9	0.73531	918.682	0.789246	111.701	0.0959631	33.1034	0.0284393	33.93	0.0291495	36.5514	0.0314015	97.9913	0.084185	151.531	0.130182	137.932	0.118498	intergenic	PA2958-PA2959
904	10	D04	739	901.647	1.22009	307.796	0.416504	81.9705	0.110921	47.0808	0.0637088	109.439	0.148091	47.2477	0.0639347	224.332	0.303562	247.767	0.335274	192.677	0.260727	gene	PA3024	PA3024	probable carbohydrate kinase
905	10	D05	1119	1459.56	1.30434	1306.31	1.16739	314.118	0.280713	129.828	0.116022	280.445	0.250621	122.986	0.109907	163.521	0.146131	106.978	0.0956011	146.433	0.130861	gene	PA3559	PA3559	probable nucleotide sugar dehydrogenase
906	10	D06	5092	2496.96	0.490368	3271.72	0.642522	2305.54	0.452776	3619.61	0.710842	3080.23	0.604916	796.329	0.156388	58.5337	0.0114952	119.375	0.0234436	199.599	0.0391985	gene	purL	PA3763	phosphoribosylformylglycinamidine synthase
907	10	D07	6552	3887	0.593254	2682.34	0.409393	362.304	0.0552966	202.261	0.0308701	257.973	0.0393732	165.761	0.0252993	66.6008	0.010165	56.6827	0.0086512	71.171	0.0108625	intergenic	fis-purH
908	10	D08	31945	22542.1	0.705655	15471.5	0.484316	3734.9	0.116916	1709.37	0.0535097	3753.64	0.117503	1234.93	0.038658	201.375	0.00630381	190.836	0.00597388	290.77	0.00910222	gene	putA	PA0782	proline dehydrogenase PutA
909	10	D09	914	707.453	0.774018	329.92	0.360963	205.435	0.224765	191.241	0.209235	250.623	0.274204	88.5227	0.096852	38.3825	0.0419939	50.8005	0.0555804	59.3402	0.0649236	intergenic	PA1427-PA1428
910	10	D10	50	75.7334	1.51467	52.6553	1.05311	62.6579	1.25316	129.755	2.5951	43.9263	0.878526	83.6328	1.67266	39.6598	0.793196	60.4844	1.20969	40.5651	0.811301	gene	glcB	PA0482	malate synthase G
911	10	D11	181	282.381	1.56012	106.361	0.587632	155.375	0.858425	91.4661	0.505338	198.124	1.09461	185.861	1.02686	54.4597	0.300882	88.3161	0.487934	38.9598	0.215248	gene	PA0239	PA0239	hypothetical protein
912	10	D12	182	81.819	0.449555	160.308	0.880815	139.06	0.764065	183.945	1.01068	101.963	0.560234	134.763	0.740456	71.3678	0.392131	44.0277	0.24191	87.5265	0.480915	gene	idh	PA2624	isocitrate dehydrogenase
913	10	E01	178	133.191	0.748264	99.6701	0.559944	139.796	0.785371	253.63	1.42489	214.597	1.2056	75.0521	0.421641	44.2422	0.248551	102.379	0.575162	125.54	0.705279	gene	PA1556	PA1556	probable cytochrome c oxidase subunit
914	10	E02	1815	1943.59	1.07085	2649.61	1.45984	298.127	0.164257	115.472	0.063621	224.442	0.123659	83.6084	0.0460653	124.231	0.0684467	126.741	0.06983	68.4435	0.0377099	gene	putP	PA0783	sodium/proline symporter PutP
915	10	E03	56	104.814	1.87167	89.9763	1.60672	108.894	1.94454	137.083	2.44792	90.1786	1.61033	130.923	2.33791	53.1169	0.948517	112.095	2.00169	65.9252	1.17723	gene	pilS	PA4546	two-component sensor PilS
916	10	E04	2781	2640.51	0.949483	833.777	0.299812	280.071	0.100709	192.355	0.0691677	437.159	0.157195	128.203	0.0460998	77.9392	0.0280256	58.3316	0.0209751	94.2843	0.033903	gene	PA3659	PA3659	probable aminotransferase
917	10	E05	62	99.779	1.60934	139.071	2.24307	25.7308	0.415013	39.9358	0.644125	74.429	1.20047	61.3767	0.989947	179.482	2.89487	165.44	2.66838	160.756	2.59285	gene	PA0544	PA0544	hypothetical protein
918	10	E06	233	184.014	0.789761	272.457	1.16934	43.2003	0.185409	60.647	0.260288	35.048	0.150421	45.4966	0.195264	40.3884	0.173341	66.0052	0.283284	114.832	0.492839	gene	PA2816	PA2816	hypothetical protein
919	10	E07	940	730.597	0.777231	233.079	0.247956	141.491	0.150522	87.0735	0.0926314	130.037	0.138337	120.293	0.127971	83.8424	0.089194	83.4031	0.0887267	85.2302	0.0906704	gene	PA3444	PA3444	conserved hypothetical protein
920	10	E08	4744	3282.01	0.691823	1216.25	0.256376	667.371	0.140677	277.067	0.0584036	1384.15	0.291768	218.586	0.0460762	197.625	0.0416579	301.563	0.0635673	325.899	0.068697	gene	PA4404	PA4404	hypothetical protein
921	10	E09	1398	1180.33	0.844296	470.014	0.336205	170.446	0.121921	156.706	0.112093	248.87	0.178018	156.302	0.111804	382.233	0.273415	232.706	0.166456	127.488	0.0911928	gene	PA1044	PA1044	hypothetical protein
922	10	E10	110	98.0123	0.891021	88.0533	0.800484	196.538	1.78671	71.9989	0.654536	77.9846	0.708951	176.47	1.60428	36.7805	0.334368	74.499	0.677264	56.1902	0.51082	gene	PA4623	PA4623	hypothetical protein
923	10	E11	320	269.554	0.842355	120.683	0.377134	57.7182	0.180369	28.9069	0.0903342	75.6296	0.236342	61.268	0.191462	251.026	0.784456	107.869	0.33709	394.164	1.23176	gene	kdpA	PA1633	potassium-transporting ATPase, A chain
924	10	E12	254	230.478	0.907395	159.927	0.629635	108.172	0.425874	71.8367	0.282822	152.144	0.598992	45.7283	0.180033	356.406	1.40317	151.456	0.596283	297.579	1.17157	gene	PA4441	PA4441	hypothetical protein
925	10	F01	95	133.733	1.40772	121.822	1.28234	97.0653	1.02174	119.186	1.25459	103.172	1.08602	105.884	1.11456	977.057	10.2848	2852.24	30.0236	577.467	6.0786	gene	PA0450	PA0450	probable phosphate transporter
926	10	F02	82	148.79	1.81452	153.742	1.8749	129.39	1.57793	146.823	1.79053	114.151	1.39209	187.382	2.28515	712.62	8.69048	1085.6	13.239	453.291	5.52794	gene	PA4838	PA4838	hypothetical protein
927	10	F03	208	122.009	0.586584	75.6486	0.363695	49.092	0.236019	71.5129	0.343812	70.2485	0.337733	56.6199	0.272211	1791.82	8.61452	6102.47	29.3388	1146.72	5.51306	gene	PA0539	PA0539	hypothetical protein
928	10	F04	68	117.826	1.73274	141.208	2.07658	48.3338	0.710791	74.5183	1.09586	77.5175	1.13996	106.513	1.56637	1872.35	27.5346	9536.46	140.242	1601.31	23.5487	gene	PA0799	PA0799	probable helicase
929	10	F05	129	148.041	1.1476	89.9734	0.697468	97.745	0.757713	138.122	1.07071	90.9968	0.705401	114.877	0.890516	85.0471	0.65928	48.4778	0.375797	100.161	0.776443	gene	PA5478	PA5478	conserved hypothetical protein
930	10	F06	1451	2065.92	1.42379	839.938	0.578868	285.064	0.196461	96.9717	0.066831	425.024	0.292918	87.1743	0.0600788	8.82277	0.00608047	78.5633	0.0541443	52.2455	0.0360066	gene	mscL	PA4614	conductance mechanosensitive channel
931	10	F07	82	83.963	1.02394	59.079	0.720475	53.754	0.655537	126.535	1.54311	67.914	0.828219	136.847	1.66886	96.7232	1.17955	131.086	1.59861	47.8559	0.583608	gene	gcdH	PA0447	glutaryl-CoA dehydrogenase
932	10	F08	158	158.094	1.0006	132.151	0.836396	117.489	0.7436	200.037	1.26606	87.758	0.555431	151.955	0.961739	54.3314	0.343869	69.1013	0.43735	44.8305	0.283738	gene	mtr	PA5434	tryptophan permease
933	10	F09	400	366.007	0.915017	290.269	0.725672	354.479	0.886196	217.412	0.543531	396.633	0.991583	273.538	0.683844	263.945	0.659862	350.247	0.875618	400.787	1.00197	gene	PA3061	PA3061	hypothetical protein
934	10	F10	460	246.292	0.535418	170.562	0.370787	164.428	0.357453	82.8364	0.180079	68.1478	0.148147	79.9202	0.173739	236.836	0.514862	509.663	1.10796	363.862	0.791005	intergenic	PA0719-PA0720
935	10	F11	107	150.385	1.40547	160.435	1.49939	85.1188	0.795503	152.079	1.4213	125.247	1.17053	65.1413	0.608797	345.868	3.23241	257.875	2.41004	331.435	3.09752	gene	phhC	PA0870	aromatic amino acid aminotransferase
936	10	F12	147	132.43	0.900882	127.156	0.865004	98.9429	0.673081	44.6219	0.30355	57.6759	0.392353	64.1285	0.436249	174.335	1.18595	239.826	1.63147	362.827	2.46821	gene	PA1284	PA1284	probable acyl-CoA dehydrogenase
937	10	G01	68	167.426	2.46215	169.052	2.48605	253.909	3.73395	123.742	1.81973	155.616	2.28848	176.777	2.59966	96.6421	1.42121	74.3344	1.09315	86.7141	1.27521	gene	PA2902	PA2902	hypothetical protein
938	10	G02	121	144.088	1.19081	168.026	1.38864	59.0489	0.488008	67.2527	0.555808	78.1873	0.646176	53.2984	0.440483	5317.04	43.9425	8140.24	67.2747	8299.65	68.5922	gene	glpR	PA3583	glycerol-3-phosphate regulon repressor
939	10	G03	36	26.9399	0.748331	30.6629	0.851748	60.9926	1.69424	33.7323	0.937008	37.6497	1.04582	54.3948	1.51097	748.937	20.8038	2320.16	64.4488	827.053	22.9737	gene	phaC1	PA5056	poly(3-hydroxyalkanoic acid) synthase 1
940	10	G04	53	68.071	1.28436	55.9832	1.05629	30.6012	0.57738	39.5924	0.747027	39.5051	0.74538	46.3002	0.873589	50342.5	949.859	146598	2766.01	73830.5	1393.03	gene	PA0497	PA0497	hypothetical protein
941	10	G05	74	58.6167	0.792117	33.0564	0.446708	31.6911	0.428258	46.5568	0.629146	46.2365	0.624818	49.8075	0.673075	51.4112	0.694746	104.979	1.41863	46.0975	0.62294	gene	PA4692	PA4692	conserved hypothetical protein
942	10	G06	60	122.89	2.04817	61.7767	1.02961	89.0299	1.48383	74.5384	1.24231	65.2113	1.08686	47.8187	0.796978	63.9477	1.06579	71.7229	1.19538	87.2998	1.455	gene	PA4858	PA4858	conserved hypothetical protein
943	10	G07	124	124.064	1.00052	111.198	0.89676	149.161	1.20291	167.927	1.35425	112.275	0.90544	112.834	0.909951	122.791	0.990254	199.021	1.60501	123.069	0.992491	gene	PA3848	PA3848	hypothetical protein
944	10	G08	63	85.9366	1.36407	85.2848	1.35373	34.5054	0.547705	36.5805	0.580643	44.7809	0.710808	66.3305	1.05286	61.723	0.97973	92.9088	1.47474	87.1388	1.38316	intergenic	PA3728-PA3729
945	10	G09	115	87.44	0.760348	94.8843	0.825081	64.8116	0.563579	71.0434	0.617769	105.12	0.914087	64.8758	0.564138	139.848	1.21607	140.963	1.22577	134.496	1.16953	gene	PA0688	PA0688	hypothetical protein
946	10	G10	352	247.023	0.701769	142.344	0.404387	64.2869	0.182633	161.961	0.460118	100.733	0.286174	135.784	0.385749	107.751	0.306111	224.987	0.639166	149.936	0.425954	gene	PA1012	PA1012	conserved hypothetical protein
947	10	G11	33	33.5906	1.0179	45.0102	1.36394	75.8301	2.29788	47.7888	1.44815	40.2213	1.21883	33.6458	1.01957	75.579	2.29027	75.3313	2.28277	73.6495	2.2318	gene	fliM	PA1443	flagellar motor switch protein FliM
948	10	G12	166	116.27	0.700419	71.7912	0.432477	32.0579	0.19312	62.447	0.376187	33.3353	0.200815	51.8323	0.312243	79.8483	0.481014	83.0383	0.500231	70.1077	0.422336	gene	PA1164	PA1164	conserved hypothetical protein
949	10	H01	240	102.596	0.427482	213.971	0.891546	156.235	0.65098	235.395	0.980814	262.425	1.09344	464.562	1.93567	76.3559	0.31815	142.064	0.591932	79.5957	0.331649	gene	PA5311	PA5311	probable MFS transporter
950	10	H02	188	286.945	1.5263	190.954	1.01572	120.118	0.638925	264.723	1.4081	286.379	1.52329	308.008	1.63834	364.341	1.93799	504.504	2.68353	323.304	1.7197	intergenic	PA5378-sdaB
951	10	H03	230	247.012	1.07396	224.018	0.973993	74.9065	0.325681	43.7514	0.190224	74.5458	0.324112	26.5339	0.115365	244.405	1.06263	462.518	2.01095	297.489	1.29343	gene	PA0310	PA0310	hypothetical protein
952	10	H04	247	233.031	0.943447	172.847	0.699786	138.954	0.562567	163.227	0.660839	140.808	0.570071	152.098	0.615781	284.748	1.15283	554.766	2.24602	424.403	1.71823	gene	PA3294	PA3294	hypothetical protein
953	10	H05	193	311.28	1.61285	245.837	1.27377	107.731	0.55819	161.478	0.836675	214.772	1.11281	228.074	1.18173	74.1626	0.384262	56.9062	0.294851	44.6044	0.231111	intergenic	PA1029-PA1030
954	10	H06	1680	2689.87	1.60111	5421.29	3.22696	1480.92	0.881503	661.609	0.393815	1962.08	1.16791	368.114	0.219115	145.468	0.0865881	391.001	0.232739	197.597	0.117617	gene	PA4775	PA4775	hypothetical protein
955	10	H07	1122	726.428	0.64744	1192.41	1.06276	609.986	0.54366	330.224	0.294317	1394.7	1.24305	287.753	0.256465	211.389	0.188404	111.777	0.0996234	189.797	0.169159	gene	ruvA	PA0966	Holliday junction DNA helicase RuvA
956	10	H08	38948	40898.1	1.05007	43014.2	1.1044	3733.18	0.0958503	1397.53	0.035882	3906.35	0.100296	493.221	0.0126636	49.9748	0.00128312	63.3299	0.00162601	72.0106	0.00184889	gene	PA0667	PA0667	conserved hypothetical protein
957	10	H09	11308	5540.02	0.48992	1937.73	0.171359	1206.84	0.106724	1260.4	0.111461	4750.93	0.420139	536.758	0.0474671	95.7965	0.00847157	67.127	0.00593624	83.4603	0.00738064	gene	fabF1	PA2965	beta-ketoacyl-acyl carrier protein synthase II
958	10	H10	222	161.465	0.72732	148.478	0.66882	64.8107	0.29194	71.1224	0.320371	67.8855	0.305791	59.9169	0.269896	67.6727	0.304832	69.6817	0.313882	29.6466	0.133543	intergenic	PA3185-oprB
959	10	H11	111	62.0128	0.558674	99.1226	0.892996	39.2674	0.353761	39.3104	0.354148	40.708	0.366739	40.6363	0.366093	106.428	0.958813	136.95	1.23379	161.648	1.45629	gene	PA3676	PA3676	probable RND efflux transporter
960	10	H12	3736	2426.54	0.649501	1102.95	0.295222	122.627	0.0328232	111.963	0.0299688	174.802	0.0467885	52.458	0.0140412	221.085	0.0591769	173.443	0.0464247	116.199	0.0311026	gene	pchF	PA4225	pyochelin synthetase
961	11	A01	72	61.2956	0.851327	74.1341	1.02964	70.7471	0.982598	71.5	0.993055	65.8523	0.914616	46.0512	0.6396	332.756	4.62161	294.304	4.08756	231.803	3.21949	gene	PA1231	PA1231	conserved hypothetical protein
962	11	A02	277	202.88	0.732418	224.009	0.808697	201.181	0.726284	218.527	0.788906	275.948	0.9962	460.576	1.66273	85.3084	0.307973	113.809	0.410862	110.363	0.398424	gene	PA5022	PA5022	conserved hypothetical protein
963	11	A03	266	435.368	1.63672	399.72	1.50271	195.159	0.733681	377.155	1.41787	226.185	0.850319	361.957	1.36074	350.449	1.31748	204.268	0.767924	315.827	1.18732	gene	PA1023	PA1023	probable short-chain dehydrogenase
964	11	A04	158	310.813	1.96717	373.024	2.36091	254.431	1.61032	241.875	1.53086	217.874	1.37895	356.404	2.25572	135.305	0.856363	338.342	2.14141	174.953	1.1073	gene	PA0349	PA0349	hypothetical protein
965	11	A05	95	267.262	2.81328	311.506	3.27901	411.317	4.32966	548.786	5.7767	337.147	3.54891	249.58	2.62716	291.111	3.06433	379.468	3.9944	161.109	1.69589	gene	pgi	PA4732	glucose-6-phosphate isomerase
966	11	A06	1444	1105.6	0.765653	238.548	0.1652	92.8856	0.0643252	70.3587	0.0487249	89.2549	0.0618108	52.5934	0.0364221	49.1317	0.0340247	70.666	0.0489377	67.922	0.0470374	gene	PA4620	PA4620	hypothetical protein
967	11	A07	78890	117398	1.48812	26085	0.33065	6220.12	0.0788454	3023.31	0.0383231	18626.4	0.236106	3242.34	0.0410994	90.9764	0.00115321	168.994	0.00214214	93.924	0.00119057	gene	gabD	PA0265	succinate-semialdehyde dehydrogenase
968	11	A08	37879	21072.3	0.556307	8422.5	0.222353	2294.27	0.0605685	1399.5	0.0369466	1861.9	0.0491538	481.265	0.0127053	107.807	0.00284608	67.1	0.00177143	87.8044	0.00231802	gene	PA0591	PA0591	conserved hypothetical protein
969	11	A09	92276	186989	2.02641	80850.5	0.876181	37792.5	0.409559	17221.8	0.186633	257385	2.78929	28708	0.31111	73.9963	0.000801902	86.1527	0.000933641	56.759	0.000615101	gene	PA3067	PA3067	probable transcriptional regulator
970	11	A10	137	86.1984	0.629185	127.673	0.931917	51.7684	0.377871	70.0345	0.511201	102.875	0.750912	62.7222	0.457826	30.0315	0.219208	43.5053	0.317557	41.2352	0.300987	gene	speA	PA4839	biosynthetic arginine decarboxylase
971	11	A11	48	43.2716	0.901493	76.1499	1.58646	81.9108	1.70647	53.2171	1.10869	63.9568	1.33243	16.7966	0.349929	56.9903	1.1873	93.8024	1.95422	121.4	2.52917	gene	PA4785	PA4785	probable acyl-CoA thiolase
972	11	A12	102	111.927	1.09733	148.453	1.45543	199.869	1.9595	112.157	1.09958	97.8471	0.959286	106.231	1.04148	246.584	2.41749	75.0354	0.735641	90.0286	0.882633	gene	PA5136	PA5136	hypothetical protein
973	11	B01	52	88.4297	1.70057	48.374	0.930269	83.0356	1.59684	69.3039	1.33277	76.5064	1.47128	35.2242	0.677389	100.912	1.94061	142.422	2.73888	149.384	2.87277	intergenic	PA0006-PA0007
974	11	B02	2422	2007.71	0.828947	2372.34	0.979497	477.87	0.197304	216.993	0.0895926	264.657	0.109272	108.848	0.0449416	102.264	0.0422231	56.1728	0.0231927	115.69	0.0477663	gene	PA3798	PA3798	probable aminotransferase
975	11	B03	1496	1217.43	0.813789	846.158	0.565613	146.038	0.0976189	55.6059	0.0371697	213.535	0.142737	82.1166	0.0548908	355.64	0.237728	284.228	0.189992	310.572	0.207602	gene	PA1057	PA1057	conserved hypothetical protein
976	11	B04	80	63.4273	0.792842	65.6814	0.821018	46.3551	0.579439	41.5536	0.51942	69.6438	0.870548	54.2663	0.678329	759.856	9.4982	730.458	9.13072	316.865	3.96081	gene	pctB	PA4310	chemotactic transducer PctB
977	11	B05	517	543.316	1.0509	957.284	1.85161	171.214	0.331168	119.999	0.232106	121.663	0.235325	61.8653	0.119662	106.451	0.205902	50.385	0.0974566	126.417	0.244519	gene	PA3949	PA3949	hypothetical protein
978	11	B06	506	605.949	1.19753	193.14	0.381699	67.5794	0.133556	87.1991	0.17233	93.9733	0.185718	92.1657	0.182146	216.756	0.428371	181.225	0.358153	353.934	0.699475	gene	PA0808	PA0808	hypothetical protein
979	11	B07	403	661.376	1.64113	299.234	0.742516	190.435	0.472544	210.982	0.523529	647.328	1.60627	211.748	0.525428	212.564	0.527455	339.581	0.842632	223.549	0.554713	gene	PA5212	PA5212	hypothetical protein
980	11	B08	3272	2879.06	0.879909	4864.78	1.48679	464.37	0.141922	333.206	0.101836	598.087	0.182789	167.949	0.0513292	92.8115	0.0283654	122.515	0.0374435	76.3844	0.0233449	gene	PA3574	PA3574	probable transcriptional regulator
981	11	B09	2034	1141.88	0.561397	502.524	0.247062	389.081	0.191289	387.978	0.190747	1189.56	0.58484	314.907	0.154821	143.113	0.0703605	132.709	0.0652452	88.804	0.0436598	gene	PA1048	PA1048	probable outer membrane protein precursor
982	11	B10	33	24.0207	0.727901	35.9121	1.08824	33.4156	1.0126	42.9784	1.30238	65.7813	1.99337	57.8555	1.7532	173.467	5.25657	62.1873	1.88446	187.295	5.67562	intergenic	PA3782-PA3783
983	11	B11	227	320.128	1.41026	221.538	0.975937	134.509	0.592549	161.994	0.71363	253.978	1.11885	155.736	0.686063	293.128	1.29131	339.352	1.49494	345.601	1.52247	gene	tgt	PA3823	queuine tRNA-ribosyltransferase
984	11	B12	88	92.1305	1.04694	209.366	2.37916	80.2412	0.911832	201.481	2.28955	82.6861	0.939614	249.893	2.83969	254.705	2.89438	186.921	2.1241	98.9576	1.12452	gene	PA4624	PA4624	hypothetical protein
985	11	C01	189	126.945	0.671666	116.172	0.614665	34.1773	0.180832	77.5991	0.410577	59.3702	0.314128	34.5009	0.182544	48.1436	0.254728	50.7711	0.26863	76.4552	0.404525	gene	PA3679	PA3679	hypothetical protein
986	11	C02	91	92.6691	1.01834	42.3599	0.465493	70.2962	0.772485	72.6554	0.798411	53.5641	0.588616	58.7216	0.645293	87.5104	0.961652	94.1102	1.03418	97.3863	1.07018	gene	PA3934	PA3934	conserved hypothetical protein
987	11	C03	1769	1411.63	0.797983	1814.03	1.02545	157.463	0.0890123	74.118	0.0418983	121.588	0.0687328	85.7953	0.0484993	174.42	0.0985979	196.25	0.110938	252.098	0.142509	gene	argR	PA0893	transcriptional regulator ArgR
988	11	C04	155	103.315	0.666549	112.354	0.724864	96.7693	0.624318	98.9087	0.638121	130.647	0.842883	130.517	0.842047	68.8447	0.444159	81.9213	0.528525	126.845	0.818353	intergenic	PA4856-PA4857
989	11	C05	348	382.902	1.10029	222.988	0.64077	121.284	0.348518	118.638	0.340915	203.583	0.58501	100.715	0.289412	70.8314	0.203538	89.6101	0.2575	51.6673	0.148469	gene	PA0478	PA0478	probable N-acetyltransferase
990	11	C06	5902	5687.91	0.963725	8201.73	1.38965	623.091	0.105573	379.457	0.0642929	525.981	0.0891191	240.361	0.0407254	182.795	0.0309717	208.997	0.0354112	134.682	0.0228197	gene	PA5138	PA5138	hypothetical protein
991	11	C07	150	137.641	0.917605	163.101	1.08734	121.964	0.813093	134.963	0.899754	89.8802	0.599201	106.66	0.711069	252.002	1.68001	205.983	1.37322	196.725	1.3115	gene	PA0287	PA0287	probable sodium:solute symporter
992	11	C08	181	402.5	2.22375	274.045	1.51406	375.107	2.07241	476.194	2.63091	287.197	1.58673	321.566	1.77661	13.0166	0.0719149	81.6505	0.451108	64.4091	0.355851	gene	PA5295	PA5295	hypothetical protein
993	11	C09	875	496.43	0.567348	329.353	0.376404	185.915	0.212474	139.071	0.158938	226.223	0.258541	114.511	0.130869	214.731	0.245407	256.466	0.293104	293.462	0.335385	gene	wspA	PA3708	probable chemotaxis transducer
994	11	C10	3769	3990.48	1.05876	2445.43	0.648827	365.327	0.0969294	296.369	0.0786334	477.538	0.126701	200.1	0.053091	13982.4	3.70985	13236.2	3.51186	11175.2	2.96502	gene	mrcB	PA4700	penicillin-binding protein 1B
995	11	C11	23	39.4864	1.7168	57.8178	2.51382	53.2748	2.3163	54.4257	2.36633	43.4518	1.88921	63.7189	2.77039	41.2818	1.79486	73.4846	3.19498	57.1873	2.4864	gene	PA5388	PA5388	hypothetical protein
996	11	C12	51	82.396	1.61561	98.6379	1.93408	104.715	2.05324	94.5465	1.85385	95.5506	1.87354	66.9371	1.31249	92.6345	1.81636	124.228	2.43583	166.325	3.26127	gene	PA3761	PA3761	probable phosphotransferase system protein
997	11	D01	35	45.3353	1.29529	59.1961	1.69132	50.9247	1.45499	60.1237	1.71782	28.3955	0.811299	52.6997	1.50571	114.876	3.28218	94.3243	2.69498	176.694	5.04839	intergenic	fliC-PA1093
998	11	D02	49	45.2887	0.924259	48.9841	0.999675	105.572	2.15453	75.3913	1.5386	70.6959	1.44277	97.5934	1.9917	777.036	15.8579	846.259	17.2706	623.381	12.7221	intergenic	fliC-PA1093
999	11	D03	46	46.4563	1.00992	57.304	1.24574	19.3187	0.419973	21.657	0.470805	59.2866	1.28884	31.5745	0.686403	87.0801	1.89305	59.9295	1.30281	76.5566	1.66427	intergenic	PA3356-dsdA
1000	11	D04	78	109.881	1.40874	51.9913	0.666555	56.4429	0.723627	42.2086	0.541136	23.3218	0.298997	78.1065	1.00136	45.8882	0.58831	63.7021	0.816694	42.5377	0.545355	gene	PA1519	PA1519	probable transporter
1001	11	D05	252	250.395	0.993632	202.541	0.803733	79.1513	0.314092	206.583	0.819773	160.108	0.635349	69.4898	0.275753	81.1271	0.321933	150.932	0.598935	145.579	0.577694	gene	potD	PA3610	polyamine transport protein PotD
1002	11	D06	106	79.5266	0.750251	36.828	0.347434	64.0762	0.604493	85.6679	0.808188	124.06	1.17038	74.3747	0.701648	8458.53	79.7974	9379.69	88.4877	9716.91	91.6689	intergenic	PA4107-PA4108
1003	11	D07	72	113.877	1.58163	64.79	0.899861	93.212	1.29461	55.6773	0.773296	98.013	1.36129	94.5267	1.31287	3021.04	41.9589	3226.19	44.8082	2683.19	37.2666	gene	PA1014	PA1014	probable glycosyl transferase
1004	11	D08	437	274.736	0.628686	291.805	0.667746	376.085	0.860607	400.511	0.916501	216.98	0.496521	376.094	0.860627	69.7878	0.159697	31.6278	0.0723749	31.8511	0.0728858	gene	PA5219	PA5219	hypothetical protein
1005	11	D09	6250	12999.4	2.0799	7362.11	1.17794	1116.69	0.178671	793.564	0.12697	1119.24	0.179078	497.09	0.0795344	82.386	0.0131818	43.0753	0.00689205	77.2743	0.0123639	intergenic	fliC-PA1093
1006	11	D10	1579	1764.56	1.11752	2056.25	1.30225	220.325	0.139534	125.483	0.0794697	151.656	0.0960453	83.1993	0.0526911	39.7982	0.0252047	90.5078	0.0573197	82.0979	0.0519936	gene	thrC	PA3735	threonine synthase
1007	11	D11	336	254.848	0.758476	223.798	0.666064	179.3	0.53363	336.969	1.00288	263.806	0.785138	465.728	1.3861	104.363	0.310603	109.568	0.326094	80.7707	0.240389	gene	PA0596	PA0596	hypothetical protein
1008	11	D12	215	194.96	0.906792	397.434	1.84853	396.473	1.84406	59.5835	0.277132	515.738	2.39878	292.002	1.35815	304.295	1.41533	214.786	0.999004	340.495	1.5837	gene	PA1519	PA1519	probable transporter
1009	11	E01	850	964.859	1.13513	742.469	0.873493	105.681	0.124331	119.98	0.141153	173.269	0.203846	42.0208	0.0494363	107.886	0.126925	119.538	0.140633	93.4242	0.109911	gene	PA3177	PA3177	hypothetical protein
1010	11	E02	325	374.398	1.15199	212.631	0.654248	79.3125	0.244038	70.6227	0.217301	128.594	0.395673	50.7128	0.156039	3933.09	12.1018	3626.47	11.1584	3730.33	11.4779	gene	PA5411	PA5411	probable ferredoxin
1011	11	E03	515	624.217	1.21207	236.501	0.459226	204.526	0.397137	92.4146	0.179446	190.987	0.370849	119.845	0.232708	5401.5	10.4883	5733.39	11.1328	5495.02	10.6699	gene	PA2793	PA2793	hypothetical protein
1012	11	E04	3129	1047.81	0.334872	487.376	0.155761	205.871	0.0657944	223.367	0.0713859	475.988	0.152122	180.373	0.0576457	78.0921	0.0249575	90.6198	0.0289613	74.1025	0.0236825	gene	PA3927	PA3927	probable transcriptional regulator
1013	11	E05	6528	5884.88	0.901483	5688.97	0.871472	333.251	0.0510496	137.376	0.0210441	245.003	0.0375312	123.726	0.0189532	88.704	0.0135882	76.8022	0.011765	65.6099	0.0100505	gene	PA0848	PA0848	probable alkyl hydroperoxide reductase
1014	11	E06	193	147.788	0.765743	56.6395	0.293469	76.279	0.395228	51.1069	0.264803	59.5076	0.30833	35.6304	0.184614	150.961	0.782181	161.502	0.836799	91.3575	0.473355	gene	pntA	PA0195	still frameshift pyridine nucleotide transhydrogenase alpha subunit
1015	11	E07	25	38.6787	1.54715	36.1228	1.44491	50.1421	2.00568	44.9867	1.79947	40.2233	1.60893	44.169	1.76676	36.794	1.47176	53.2186	2.12874	40.2204	1.60882	gene	napA	PA1174	periplasmic nitrate reductase protein NapA
1016	11	E08	137	76.5992	0.559118	130.777	0.954576	87.1047	0.635801	118.485	0.864856	184.636	1.34771	137.842	1.00615	1363.48	9.95238	1038.51	7.58039	1565.5	11.427	gene	cobB	PA1273	cobyrinic acid a,c-diamide synthase
1017	11	E09	72	59.4403	0.825559	67.24	0.933889	65.7547	0.91326	71.0916	0.987383	69.8557	0.970219	69.7561	0.968834	59.571	0.827375	57.6687	0.800954	20.722	0.287806	intergenic	PA5178-PA5179
1018	11	E10	55	88.7343	1.61335	81.0797	1.47418	111.098	2.01997	90.4234	1.64406	86.0555	1.56465	46.203	0.840054	1391.34	25.2971	2002.32	36.4058	1625.12	29.5477	gene	mrcB	PA4700	penicillin-binding protein 1B
1019	11	E11	1876	3363.03	1.79266	824.107	0.439289	227.631	0.121339	125.216	0.0667461	284.678	0.151747	89.4468	0.0476795	122.1	0.0650855	258.898	0.138005	334.376	0.178239	gene	PA3460	PA3460	probable acetyltransferase
1020	11	E12	460	583.182	1.26779	306.943	0.667267	257.395	0.559555	172.418	0.374821	250.994	0.545638	137.249	0.298367	280.666	0.610144	180.228	0.3918	202.269	0.439716	gene	PA0034	PA0034	probable two-component response regulator
1021	11	F01	56	38.1206	0.680725	37.5482	0.670504	74.9887	1.33908	63.5411	1.13466	73.656	1.31529	52.8534	0.94381	56.442	1.00789	29.6762	0.529933	36.0249	0.643301	intergenic	PA3939-PA3940
1022	11	F02	1181	2049.31	1.73523	532.854	0.451189	322.017	0.272665	164.541	0.139323	556.416	0.47114	143.282	0.121323	6087.12	5.15421	6546.95	5.54356	6174.82	5.22847	gene	PA3236	PA3236	probable glycine betaine-binding protein precursor
1023	11	F03	108464	134953	1.24422	71131.1	0.655803	13938.6	0.128509	6284.08	0.057937	23005.3	0.212101	4281.69	0.0394757	862.392	0.00795096	2139.98	0.0197298	634.352	0.0058485	gene	pilV	PA4551	type 4 fimbrial biogenesis protein PilV
1024	11	F04	174	202.834	1.16571	131.09	0.753388	52.4614	0.301503	45.0939	0.25916	73.9819	0.425184	68.3747	0.392958	38.4202	0.220805	94.3082	0.542001	41.4491	0.238213	intergenic	oruR-PA0832
1025	11	F05	313	420.591	1.34374	219.002	0.699687	105.89	0.338307	45.5936	0.145666	124.218	0.396863	99.4668	0.317785	666.069	2.12802	946.334	3.02343	229.171	0.732175	gene	PA4165	PA4165	probable transcriptional regulator
1026	11	F06	125	82.511	0.660088	87.7821	0.702257	86.7011	0.693609	69.3982	0.555185	103.543	0.828348	66.0665	0.528532	1085.7	8.68562	1002.94	8.02356	437.283	3.49827	gene	himA	PA2738	integration host factor, alpha subunit
1027	11	F07	877	1521.28	1.73464	1156.94	1.3192	483.252	0.551029	245.391	0.279807	1008.83	1.15032	360.22	0.410742	82.1229	0.0936407	64.9814	0.0740951	69.7083	0.079485	gene	PA3089	PA3089	hypothetical protein
1028	11	F08	442	374.713	0.847768	249.286	0.563996	47.89	0.108348	65.8794	0.149048	88.5694	0.200383	45.49	0.102919	744.455	1.68429	1408.5	3.18664	1784.18	4.0366	gene	PA3312	PA3312	probable 3-hydroxyisobutyrate dehydrogenase
1029	11	F09	76	78.8426	1.0374	67.2999	0.885525	35.0069	0.460617	49.1274	0.646413	56.9937	0.749918	79.6893	1.04854	63.8431	0.840041	41.7939	0.54992	80.3181	1.05682	intergenic	bioA-PA0421
1030	11	F10	199	310.036	1.55797	192.897	0.969331	102.687	0.516017	65.4738	0.329014	78.145	0.392688	63.6986	0.320094	40.506	0.203548	37.3413	0.187645	53.4653	0.26867	gene	carB	PA4756	carbamoylphosphate synthetase large subunit
1031	11	F11	42621	49147.6	1.15313	8323.22	0.195284	4781.85	0.112195	2048.09	0.0480536	22575.3	0.529675	2529.88	0.0593576	277.998	0.00652257	310.09	0.00727553	282.792	0.00663504	gene	PA3965	PA3965	probable transcriptional regulator
1032	11	F12	9802	13330.8	1.36001	4272.92	0.435923	2066.77	0.210852	1081.02	0.110286	7153.64	0.729814	1420.09	0.144878	359.766	0.0367033	207.334	0.0211523	325.553	0.0332129	gene	PA2665	PA2665	probable transcriptional regulator
1033	11	G01	41	33.4185	0.815086	77.05	1.87927	48.9098	1.19292	31.1798	0.760483	89.273	2.17739	69.2012	1.68783	42.9109	1.04661	47.4044	1.15621	48.6706	1.18709	intergenic	PA2920-PA2921
1034	11	G02	221	247.135	1.11826	223.594	1.01174	63.8331	0.288838	58.4353	0.264413	71.9122	0.325395	72.4024	0.327613	264.363	1.19621	468.375	2.11935	340.554	1.54097	gene	PA5371	PA5371	conserved hypothetical protein
1035	11	G03	170	210.879	1.24046	139.167	0.818627	65.572	0.385717	61.9647	0.364498	69.9464	0.411449	76.0823	0.447543	104.384	0.614025	161.7	0.951177	98.4702	0.579237	gene	xcpT	PA3101	general secretion pathway protein G
1036	11	G04	695	1129.82	1.62564	573.023	0.824493	112.786	0.162281	111.07	0.159813	154.188	0.221853	60.4242	0.0869413	79.4108	0.11426	113.473	0.16327	78.6378	0.113148	intergenic	PA5234-glpT
1037	11	G05	11575	9013.78	0.778728	4921.16	0.425155	1046.88	0.0904433	631.438	0.0545519	850.163	0.0734482	281.868	0.0243515	129.818	0.0112154	153.579	0.0132681	92.9125	0.008027	gene	PA3747	PA3747	conserved hypothetical protein
1038	11	G06	1111	1258.29	1.13257	825.825	0.743317	135.075	0.12158	116.214	0.104603	115.911	0.10433	74.0649	0.0666651	139.656	0.125703	284.547	0.256118	405.484	0.364972	gene	PA3697	PA3697	hypothetical protein
1039	11	G07	27798	16123.1	0.580011	4900.97	0.176307	2954.51	0.106285	1319.57	0.0474698	10416.9	0.374735	1594.45	0.0573583	422.254	0.0151901	347.48	0.0125002	411.784	0.0148134	gene	PA1075	PA1075	hypothetical protein
1040	11	G08	38148	48773.3	1.27853	21209.9	0.55599	4102.73	0.107548	2077.37	0.0544555	9083.94	0.238124	2001.12	0.0524568	159.115	0.004171	244.365	0.00640571	367.891	0.00964379	gene	plsX	PA2969	fatty acid biosynthesis protein PlsX
1041	11	G09	111	154.185	1.38906	138.725	1.24978	85.5608	0.770818	78.552	0.707676	90.8624	0.81858	75.1827	0.677322	61.6142	0.555083	74.1119	0.667675	53.6456	0.483294	gene	arnT	PA3556	inner membrane L-Ara4N transferase ArnT
1042	11	G10	210	200.422	0.954391	121.387	0.578034	44.8884	0.213754	43.7064	0.208126	105.606	0.502884	77.3305	0.36824	386.225	1.83916	543.86	2.58981	590.963	2.81411	gene	PA5228	PA5228	conserved hypothetical protein
1043	11	G11	540	574.414	1.06373	153.835	0.284879	136.91	0.253538	144.39	0.267389	218.847	0.405273	94.9925	0.175912	210.613	0.390025	259.512	0.480578	315.515	0.584287	gene	PA4075	PA4075	hypothetical protein
1044	11	G12	37	47.393	1.28089	54.8929	1.48359	41.3707	1.11813	56.606	1.52989	77.4493	2.09322	42.0817	1.13734	53.2589	1.43943	51.5193	1.39241	32.6405	0.882175	gene	phuR	PA4710	Haem/Haemoglobin uptake outer membrane receptor PhuR precursor
1045	11	H01	4114	5864.42	1.42548	2436.01	0.592126	1396.46	0.339441	942.124	0.229004	5225.19	1.2701	605.212	0.14711	1281.55	0.311509	2290.35	0.55672	1634.44	0.397288	gene	PA4601	PA4601	conserved hypothetical protein
1046	11	H02	51	65.7322	1.28887	50.5189	0.990567	15.4659	0.303253	30.1282	0.590749	31.5013	0.617673	35.8479	0.7029	163.665	3.20912	117.285	2.29971	141.667	2.77779	gene	nirS	PA0519	nitrite reductase precursor
1047	11	H03	23889	23922.4	1.0014	5970.55	0.249929	1244.85	0.0521098	729.682	0.0305447	5075.51	0.212462	521.076	0.0218124	51.4344	0.00215306	120.79	0.00505631	128.342	0.00537242	gene	PA3295	PA3295	probable HIT family protein
1048	11	H04	126	237.461	1.88461	270.083	2.14352	282.52	2.24222	168.08	1.33396	225.657	1.79093	238.498	1.89284	75.0089	0.595309	63.4524	0.50359	89.3982	0.70951	gene	wbpZ	PA5447	glycosyltransferase WbpZ
1049	11	H05	484	342.186	0.706995	190.683	0.393973	232.42	0.480207	109.109	0.225432	199.929	0.413076	222.546	0.459805	149.78	0.309464	218.237	0.450902	196.579	0.406156	intergenic	serA-PA0317
1050	11	H06	32	50.6997	1.58436	63.4372	1.98241	33.3957	1.04362	43.4215	1.35692	22.8856	0.715174	39.8209	1.2444	386.959	12.0925	778.137	24.3168	1029.31	32.166	gene	PA4130	PA4130	probable sulfite or nitrite reductase
1051	11	H07	23229	13360.2	0.575152	8836.46	0.380406	5123.83	0.220579	2616.1	0.112622	21965.4	0.945602	1899.95	0.0817923	29.9539	0.00128951	74.217	0.00319501	62.1624	0.00267607	gene	PA1241	PA1241	probable transcriptional regulator
1052	11	H08	20698	15519	0.749783	9163.35	0.442717	1136.06	0.0548873	575.744	0.0278164	2114.75	0.102172	382.928	0.0185007	50.7636	0.00245259	98.3952	0.00475385	75.3685	0.00364134	gene	PA4395	PA4395	conserved hypothetical protein
1053	11	H09	141	175.81	1.24688	97.0843	0.688541	96.4371	0.683951	42.3621	0.300441	62.5625	0.443706	65.4671	0.464306	59.5438	0.422296	64.7523	0.459236	50.8064	0.360329	gene	PA1022	PA1022	probable acyl-CoA dehydrogenase
1054	11	H10	6989	8847.61	1.26593	5919.78	0.847013	1430.91	0.204738	916.741	0.131169	1659.39	0.23743	391.558	0.0560249	674.284	0.0964779	730.319	0.104496	496.79	0.0710817	gene	PA5231	PA5231	probable ATP-binding/permease fusion ABC transporter
1055	11	H11	33250	24950.6	0.750394	4263.93	0.128239	1493.66	0.0449222	924.381	0.0278009	5557.84	0.167153	645.451	0.0194121	58.5495	0.00176089	59.0546	0.00177608	37.6083	0.00113108	gene	nqrA	PA2999	Na+-translocating NADH:ubiquinone oxidoreductase subunit Nrq1
1056	11	H12	206	226.303	1.09856	130.578	0.633874	118.372	0.574624	72.811	0.353452	66.1137	0.32094	82.4746	0.400362	63.172	0.30666	93.1713	0.452288	57.99	0.281505	gene	PA0421	PA0421	hypothetical protein
1057	12	A01	10661	10600.3	0.994306	4167.11	0.390875	1326.44	0.12442	767.197	0.0719629	8947.37	0.839261	461.483	0.0432871	176.824	0.0165861	169.26	0.0158765	321.526	0.0301591	gene	pcaH	PA0153	protocatechuate 3,4-dioxygenase, beta subunit
1058	12	A02	62	44.4273	0.71657	72.1496	1.1637	38.4435	0.620056	50.9676	0.822058	30.2301	0.487583	71.1027	1.14682	8578.43	138.362	9505.34	153.312	5540.12	89.3568	gene	PA0151	PA0151	probable TonB-dependent receptor
1059	12	A03	60	32.9422	0.549037	47.0546	0.784243	37.8128	0.630213	20.1659	0.336099	52.1169	0.868614	37.9839	0.633066	16121.4	268.69	16571.4	276.191	13943.2	232.386	gene	PA0258	PA0258	hypothetical protein
1060	12	A04	171	183.979	1.0759	370.575	2.16711	271.769	1.5893	247.821	1.44925	340.807	1.99302	294.656	1.72313	315.916	1.84746	319.731	1.86977	263.317	1.53986	gene	PA4422	PA4422	conserved hypothetical protein
1061	12	A05	180	195.993	1.08885	189.928	1.05515	264.173	1.46763	426.784	2.37102	338.846	1.88248	541.679	3.00933	216.746	1.20415	112.027	0.622372	233.84	1.29911	gene	codB	PA0438	cytosine permease
1062	12	A06	54	36.9496	0.684252	47.0017	0.870401	63.5852	1.1775	59.8703	1.10871	19.1058	0.353811	36.7224	0.680044	73.0231	1.35228	148.953	2.75838	69.7266	1.29123	gene	PA0349	PA0349	hypothetical protein
1063	12	A07	2152	1784.71	0.829328	828.977	0.385212	466.316	0.21669	367.406	0.170728	1287	0.598046	251.208	0.116732	194.276	0.0902769	204.095	0.0948399	130.846	0.060802	intergenic	PA4611-PA4612
1064	12	A08	1556	959.662	0.616749	250.14	0.160758	151.932	0.0976429	98.6528	0.0634016	367.432	0.236139	97.3441	0.0625605	158.475	0.101848	186.156	0.119638	167.076	0.107376	gene	cyoB	PA1318	cytochrome o ubiquinol oxidase subunit I
1065	12	A09	68	78.1319	1.149	60.1186	0.884096	96.3538	1.41697	96.281	1.4159	144.273	2.12166	76.5257	1.12538	349.896	5.14554	330.284	4.85712	248.617	3.65614	gene	PA4153	PA4153	2,3-butanediol dehydrogenase
1066	12	A10	490	440.698	0.899384	165.349	0.337447	79.5816	0.162411	85.9499	0.175408	159.143	0.324782	97.9234	0.199844	771.106	1.57369	1018.91	2.0794	801.013	1.63472	gene	glpT	PA5235	glycerol-3-phosphate transporter
1067	12	A11	164	174.995	1.06704	550.778	3.3584	157.127	0.958094	348.905	2.12747	302.062	1.84184	311.28	1.89805	253.747	1.54724	271.699	1.6567	428.968	2.61566	gene	PA3491	PA3491	probable ferredoxin
1068	12	A12	15039	12200.2	0.811234	3618.83	0.240629	660.892	0.0439452	629.105	0.0418316	1628.55	0.108288	325.261	0.0216278	144.594	0.00961462	168.365	0.0111952	128.825	0.00856608	gene	PA3204	PA3204	probable two-component response regulator
1069	12	B01	128	199.786	1.56083	245.434	1.91746	164.529	1.28538	429.142	3.35267	269.346	2.10426	307.18	2.39984	233.327	1.82287	293.98	2.29672	232.683	1.81784	gene	PA2889	PA2889	probable acyl-CoA dehydrogenase
1070	12	B02	43	37.1741	0.864515	46.1515	1.07329	31.2636	0.72706	55.3319	1.28679	54.9006	1.27676	77.2775	1.79715	143.838	3.34507	171.2	3.98138	259.647	6.03831	gene	PA4167	PA4167	probable oxidoreductase
1071	12	B03	5671	3637.4	0.641403	1945.65	0.343088	735.056	0.129617	582.615	0.102736	1055.61	0.186141	293.278	0.0517154	110.232	0.0194378	112.974	0.0199214	104.885	0.018495	intergenic	PA3919-PA3920
1072	12	B04	1244	1390.22	1.11754	1843.85	1.4822	164.191	0.131986	109.107	0.0877068	223.61	0.179751	114.995	0.0924399	222.177	0.178599	308.262	0.247799	137.236	0.110318	gene	fklB	PA4572	peptidyl-prolyl cis-trans isomerase FklB
1073	12	B05	89	72.4666	0.814232	92.9374	1.04424	51.8692	0.5828	47.917	0.538394	25.8874	0.29087	35.0023	0.393285	237.66	2.67034	311.708	3.50233	239.426	2.69017	gene	PA4509	PA4509	hypothetical protein
1074	12	B06	310	317.795	1.02515	283.392	0.914169	1201.08	3.87444	1336.67	4.31185	5361.23	17.2943	673.278	2.17186	119.49	0.385452	89.8034	0.289688	86.7098	0.279709	gene	PA0881	PA0881	hypothetical protein
1075	12	B07	150	119.814	0.798758	199.643	1.33095	137.176	0.914508	203.973	1.35982	147.963	0.986423	52.9369	0.352913	294.289	1.96192	333.675	2.2245	241.773	1.61182	gene	PA4375	PA4375	probable RND efflux transporter
1076	12	B08	74	68.5452	0.926287	94.6597	1.27919	80.6401	1.08973	123.246	1.66549	63.4934	0.858018	118.729	1.60445	253.342	3.42354	194.16	2.62378	423.375	5.72128	gene	PA4021	PA4021	probable transcriptional regulator
1077	12	B09	89	153.342	1.72295	162.984	1.83128	141.979	1.59526	134.928	1.51605	142.15	1.59719	209.777	2.35705	170.553	1.91632	124.973	1.40419	190.617	2.14176	gene	clpB	PA4542	ClpB protein
1078	12	B10	134	124.042	0.925688	130.939	0.977158	108.332	0.808451	115.965	0.86541	182.262	1.36016	74.4431	0.555546	168.702	1.25897	233.113	1.73965	164.768	1.22961	gene	PA1169	PA1169	probable lipoxygenase
1079	12	B11	382	516.458	1.35198	222.277	0.581877	143.201	0.374872	96.2508	0.251965	483.289	1.26515	214.659	0.561936	82.2978	0.215439	65.4626	0.171368	97.9457	0.256402	gene	glpT	PA5235	glycerol-3-phosphate transporter
1080	12	B12	43	66.8394	1.5544	82.242	1.91261	45.581	1.06002	23.6353	0.549659	41.5495	0.966268	30.8068	0.716438	333.086	7.74619	253.192	5.88818	297.959	6.92927	gene	PA4912	PA4912	probable permease of ABC branched chain amino acid transporter
1081	12	C01	93	87.8103	0.944197	54.1906	0.582694	50.9045	0.54736	82.1657	0.883502	59.8196	0.643222	46.1816	0.496577	242.999	2.6129	273.175	2.93737	251.379	2.703	gene	dgt	PA1124	deoxyguanosinetriphosphate triphosphohydrolase
1082	12	C02	49	72.6456	1.48256	84.3333	1.72109	59.7518	1.21942	44.4064	0.906252	41.2512	0.841861	52.7542	1.07662	925.218	18.882	798.584	16.2976	719.283	14.6793	gene	algK	PA3543	alginate biosynthetic protein AlgK precursor
1083	12	C03	9490	13683.8	1.44192	7010.34	0.738708	862.28	0.090862	629.897	0.0663748	1021.47	0.107637	468.398	0.049357	86.9079	0.00915784	48.0691	0.00506524	120.34	0.0126808	gene	aruE	PA0901	succinylglutamate desuccinylase
1084	12	C04	763	676.222	0.886267	1106.52	1.45023	102.587	0.134453	49.6282	0.0650435	119.575	0.156717	48.1458	0.0631007	1302.54	1.70713	1078.92	1.41405	1037.95	1.36035	gene	PA4318	PA4318	hypothetical protein
1085	12	C05	67	48.7312	0.727331	54.3016	0.810472	77.2186	1.15252	49.0038	0.7314	49.3108	0.735982	58.6119	0.874804	199.733	2.98108	128.149	1.91268	155.988	2.32818	gene	PA4849	PA4849	hypothetical protein
1086	12	C06	3556	2317.25	0.651645	984.773	0.276933	205.121	0.0576831	194.572	0.0547165	405.656	0.114077	154.333	0.0434007	264.715	0.0744417	245.382	0.0690049	179.844	0.0505749	gene	fdnH	PA4811	nitrate-inducible formate dehydrogenase, beta subunit
1087	12	C07	18330	12231.5	0.667294	18673.8	1.01876	8852.03	0.482926	4973.73	0.271344	32787.6	1.78874	2883.86	0.15733	107.803	0.00588124	137.253	0.00748788	103.089	0.00562408	gene	PA2601	PA2601	probable transcriptional regulator
1088	12	C08	13384	9275.37	0.693019	23598.2	1.76317	12406.5	0.926966	8398.61	0.627511	52898.3	3.95235	6312.69	0.471659	157.438	0.0117631	122.601	0.00916027	113.91	0.00851092	gene	PA0586	PA0586	conserved hypothetical protein
1089	12	C09	109	104.348	0.957322	241.117	2.21208	190.089	1.74393	76.1057	0.698217	191.608	1.75787	125.233	1.14893	63.5504	0.583031	85.4657	0.784089	52.5844	0.482426	gene	cysN	PA4442	ATP sulfurylase GTP-binding subunit/APS kinase
1090	12	C10	354	246.895	0.697443	316.458	0.89395	197.219	0.557117	280.997	0.793778	277.322	0.783395	211.432	0.597265	717.195	2.02597	717.126	2.02578	492.679	1.39175	gene	PA0794	PA0794	probable aconitate hydratase
1091	12	C11	72	57.2186	0.794702	56.1967	0.780509	10.0318	0.13933	37.3725	0.519063	47.4709	0.659318	70.1497	0.974301	181.107	2.51537	147.091	2.04292	129.727	1.80176	gene	PA5266	PA5266	conserved hypothetical protein
1092	12	C12	174	188.548	1.08361	199.234	1.14502	192.77	1.10787	165.323	0.950133	242.047	1.39108	259.416	1.49089	184.063	1.05783	141.484	0.813125	217.694	1.25111	gene	arcD	PA5170	arginine/ornithine antiporter
1093	12	D01	273	311.043	1.13935	289.133	1.05909	153	0.560441	179.89	0.658937	129.272	0.473526	126.261	0.462494	70.4103	0.257913	73.6008	0.2696	69.0916	0.253083	gene	cyoC	PA1319	cytochrome o ubiquinol oxidase subunit III
1094	12	D02	7792	5613.11	0.720369	840.92	0.107921	220.632	0.0283152	248.135	0.0318448	570.535	0.0732206	185.544	0.0238122	40.8525	0.00524287	109.94	0.0141093	123.949	0.0159072	gene	PA1196	PA1196	probable transcriptional regulator
1095	12	D03	2189	2303.84	1.05246	1946.61	0.88927	602.336	0.275165	801.514	0.366155	3047.89	1.39237	540.058	0.246715	204.712	0.0935186	185.071	0.084546	154.372	0.0705217	gene	PA3626	PA3626	conserved hypothetical protein
1096	12	D04	5202	1353.1	0.260111	843.038	0.16206	270.837	0.052064	260.47	0.0500711	649.635	0.124882	274.766	0.0528193	64.2989	0.0123604	152.537	0.0293227	283.658	0.0545286	gene	flgI	PA1084	flagellar P-ring protein precursor FlgI
1097	12	D05	251	227.971	0.908253	70.046	0.279068	160.709	0.640275	183.757	0.732099	114.17	0.454859	119.496	0.476081	107.37	0.427767	96.3592	0.383901	80.3885	0.320273	gene	PA0836	PA0836	probable acetate kinase
1098	12	D06	2714	2381.69	0.877556	574.192	0.211567	473.658	0.174524	240.352	0.08856	1097.95	0.404549	194.615	0.071708	735.004	0.270819	671.8	0.247531	624.931	0.230262	gene	PA2536	PA2536	probable phosphatidate cytidylyltransferase
1099	12	D07	119	148.902	1.25128	118.173	0.993055	65.3829	0.549436	65.0127	0.546325	97.848	0.822252	105.723	0.888432	261.995	2.20164	233.442	1.9617	167.017	1.4035	intergenic	PA5178-PA5179
1100	12	D08	66	47.6736	0.722328	61.6819	0.934574	61.1987	0.927252	66.295	1.00447	76.3691	1.15711	99.7674	1.51163	87.9128	1.33201	59.1314	0.89593	80.2186	1.21543	gene	PA4166	PA4166	probable acetyltransferase
1101	12	D09	100	217.49	2.1749	102.82	1.0282	132.348	1.32348	148.342	1.48342	132.675	1.32675	160.782	1.60782	55.3616	0.553616	119.324	1.19324	125.081	1.25081	gene	PA0836	PA0836	probable acetate kinase
1102	12	D10	374	138.21	0.369545	176.961	0.473157	162.802	0.435299	264.009	0.705906	427.039	1.14182	173.957	0.465124	150.814	0.403246	155.252	0.415112	80.2809	0.214655	gene	PA3574	PA3574	probable transcriptional regulator
1103	12	D11	220	256.51	1.16595	227.917	1.03599	71.2575	0.323898	96.4366	0.438348	98.5414	0.447915	134.681	0.612185	49.7469	0.226122	104.64	0.475635	79.8089	0.362768	gene	PA5455	PA5455	hypothetical protein
1104	12	D12	947	973.264	1.02773	751.077	0.793112	608.518	0.642575	383.338	0.404791	1406.81	1.48554	241.303	0.254807	40.591	0.0428627	52.5168	0.0554559	55.7121	0.05883	gene	PA2770	PA2770	hypothetical protein
1105	12	E01	263	291.964	1.11013	342.613	1.30271	218.916	0.83238	219.212	0.833504	378.896	1.44067	317.752	1.20818	58.0386	0.220679	83.6371	0.318012	150.844	0.573553	gene	PA3925	PA3925	probable acyl-CoA thiolase
1106	12	E02	4788	3425.92	0.715523	719.197	0.150208	147.279	0.03076	190.423	0.0397708	433.748	0.0905907	102.47	0.0214014	153.697	0.0321004	131.646	0.0274951	188.845	0.0394414	gene	PA4675	PA4675	probable TonB-dependent receptor
1107	12	E03	4149	2641.34	0.636621	471.568	0.113658	278.883	0.067217	174.384	0.0420304	793.683	0.191295	188.695	0.0454797	135.592	0.0326806	217.491	0.0524201	199.429	0.0480667	gene	PA1433	PA1433	conserved hypothetical protein
1108	12	E04	539	514.822	0.955144	206.417	0.382963	60.2569	0.111794	59.9726	0.111266	96.3206	0.178703	64.4869	0.119642	1332.68	2.47251	1000.41	1.85605	1913.15	3.54944	gene	PA0272	PA0272	probable transcriptional regulator
1109	12	E05	5756	3248.71	0.564404	1400.9	0.243382	265.366	0.0461025	247.176	0.0429423	448.772	0.077966	162.319	0.0282	1279.77	0.222337	938.045	0.162968	1965.81	0.341523	gene	pgi	PA4732	glucose-6-phosphate isomerase
1110	12	E06	216	297.998	1.37962	765.509	3.54402	229.93	1.06449	394.184	1.82492	303.965	1.40725	97.8723	0.453113	192.639	0.891846	157.016	0.726925	54.27	0.25125	gene	PA3350	PA3350	hypothetical protein
1111	12	E07	2833	2371.48	0.83709	1342.23	0.473783	715.331	0.252499	640.783	0.226185	1766.27	0.623464	389.822	0.137601	2149.3	0.758666	1906.26	0.672877	1280.05	0.451834	gene	uraA	PA4647	uracil permease
1112	12	E08	359	224.623	0.625691	72.6334	0.202321	134.192	0.373795	89.4691	0.249218	143.866	0.400741	74.8373	0.20846	54.7579	0.152529	42.3899	0.118078	77.0169	0.214532	gene	PA0643	PA0643	hypothetical protein
1113	12	E09	4576	2798.06	0.611465	2177.52	0.475856	858.662	0.187645	666.451	0.145641	2461.2	0.537849	339.537	0.0741995	87.9481	0.0192194	32.8511	0.00717899	66.7105	0.0145783	gene	PA2911	PA2911	probable TonB-dependent receptor
1114	12	E10	167	231.218	1.38454	297.594	1.782	161.128	0.964838	196.878	1.17891	169.133	1.01278	205.655	1.23147	38.218	0.22885	35.2914	0.211326	37.089	0.22209	gene	fadD2	PA3300	long-chain-fatty-acid--CoA ligase
1115	12	E11	313	360.153	1.15065	269.597	0.861332	175.044	0.559247	309.618	0.989196	467.388	1.49325	204.18	0.652333	75.5606	0.241408	196.275	0.627077	102.006	0.325897	gene	pctC	PA4307	chemotactic transducer PctC
1116	12	E12	176	161.982	0.920352	142.477	0.809527	91.1046	0.51764	116.856	0.663954	120.498	0.68465	124.098	0.705105	177.117	1.00635	213.05	1.21051	207.299	1.17783	gene	PA4849	PA4849	hypothetical protein
1117	12	F01	6083	4399.27	0.723207	1579.46	0.259652	240.591	0.0395514	161.412	0.0265349	189.275	0.0311153	87.0955	0.0143179	72.4919	0.0119171	127.842	0.0210162	95.5726	0.0157114	gene	PA3130	PA3130	hypothetical protein
1118	12	F02	100	147.672	1.47672	62.4901	0.624901	75.4253	0.754253	108.766	1.08766	104.477	1.04477	50.4355	0.504355	53.1188	0.531188	89.8954	0.898954	84.1378	0.841378	gene	pqsE	PA1000	Quinolone signal response protein
1119	12	F03	1599	1157.39	0.723823	992.774	0.620872	420.733	0.263123	326.034	0.203899	1042.83	0.652178	274.294	0.171541	12450.3	7.78628	25686.8	16.0643	6822.68	4.26684	gene	PA4704	PA4704	hypothetical protein
1120	12	F04	2577	2342.2	0.908885	3165.25	1.22827	333.293	0.129334	168.71	0.0654678	316.077	0.122653	105.827	0.0410661	57.0795	0.0221496	69.8288	0.0270969	51.4023	0.0199466	gene	PA0877	PA0877	probable transcriptional regulator
1121	12	F05	266	238.734	0.897497	115.954	0.435917	201.618	0.757964	189.843	0.713695	176.127	0.662132	144.073	0.54163	182.476	0.686	234.269	0.88071	127.635	0.479829	gene	rluC	PA2975	ribosomal large subunit pseudouridine synthase C
1122	12	F06	41	25.7984	0.62923	39.9725	0.974938	77.4052	1.88793	48.6489	1.18656	79.607	1.94163	74.2279	1.81044	231.871	5.6554	308.065	7.51378	211.12	5.14926	gene	PA3432	PA3432	hypothetical protein
1123	12	F07	71	120.34	1.69494	84.4801	1.18986	92.2689	1.29956	46.3133	0.6523	83.1209	1.17072	61.6747	0.868658	111.906	1.57614	147.736	2.08079	118.467	1.66855	gene	PA0894	PA0894	hypothetical protein
1124	12	F08	111	155.65	1.40225	144.376	1.30068	128.616	1.1587	137.783	1.24128	159.495	1.43689	248.362	2.2375	60.7359	0.54717	57.2565	0.515824	52.0267	0.468709	intergenic	PA0819-PA0820
1125	12	F09	246	148.586	0.604006	113.203	0.460176	112.627	0.457833	164.244	0.667658	150.519	0.611866	178.309	0.724832	38.6591	0.157151	62.3566	0.253482	40.9627	0.166515	gene	napA	PA1174	periplasmic nitrate reductase protein NapA
1126	12	F10	119	126.894	1.06633	88.8864	0.746945	108.379	0.910747	61.3093	0.515204	117.67	0.988823	69.3907	0.583115	51.7064	0.434508	63.0134	0.529524	51.762	0.434975	gene	PA3616	PA3616	conserved hypothetical protein
1127	12	F11	1797	1935.74	1.07721	1249.17	0.695139	686.328	0.38193	386.086	0.21485	2511.33	1.39751	400.324	0.222774	30.7166	0.0170933	29.9807	0.0166837	24.6068	0.0136933	gene	PA4912	PA4912	probable permease of ABC branched chain amino acid transporter
1128	12	F12	260	184.524	0.709706	80.5509	0.309811	149.312	0.574276	194.249	0.747112	118.218	0.454685	134.957	0.519065	21.7403	0.0836164	72.7321	0.279739	47.2286	0.181648	gene	oprG	PA4067	Outer membrane protein OprG precursor
1129	12	G01	1683	1779.54	1.05736	1087.13	0.645949	96.1799	0.0571479	101.47	0.0602914	108.597	0.0645259	69.1671	0.0410975	716.428	0.425685	880.87	0.523393	718.621	0.426988	gene	ahpF	PA0140	alkyl hydroperoxide reductase subunit F
1130	12	G02	949	987.027	1.04007	243.208	0.256278	76.2686	0.0803673	64.5514	0.0680204	107.681	0.113467	89.2845	0.0940827	289.955	0.305537	440.745	0.464431	270.239	0.284762	gene	PA3200	PA3200	conserved hypothetical protein
1131	12	G03	798	591.305	0.740984	230.024	0.28825	143.389	0.179685	80.6096	0.101015	211.279	0.264761	140.49	0.176052	34.7071	0.0434926	14.0711	0.017633	68.6464	0.086023	gene	xcpS	PA3102	general secretion pathway protein F
1132	12	G04	1517	1731.66	1.1415	1512.13	0.996789	120.646	0.0795292	62.2045	0.0410049	137.511	0.0906465	96.5198	0.0636254	83.5217	0.0550572	231.704	0.152738	153.375	0.101104	intergenic	tyrS-PA4139
1133	12	G05	59	48.0591	0.814562	75.1586	1.27387	41.4722	0.702919	58.5209	0.99188	41.9206	0.710518	60.1746	1.01991	453.059	7.67897	443.708	7.52048	431.342	7.31087	gene	braE	PA1072	branched-chain amino acid transport protein BraE
1134	12	G06	68	37.2217	0.547378	33.1575	0.48761	48.5697	0.71426	85.4429	1.25651	39.615	0.582574	47.9702	0.705444	240.536	3.5373	655.497	9.63967	322.029	4.73572	intergenic	PA4972-thiC
1135	12	G07	136	122.681	0.902065	103.185	0.758713	35.0779	0.257926	83.6284	0.614915	120.5	0.886031	79.3024	0.583106	84.0233	0.617818	89.7717	0.660086	61.6191	0.453082	gene	PA3256	PA3256	probable oxidoreductase
1136	12	G08	362	339.153	0.936887	192.569	0.531958	178.439	0.492924	205.729	0.568311	206.89	0.571518	279.544	0.77222	290.142	0.801497	446.085	1.23228	364.439	1.00674	gene	betB	PA5373	betaine aldehyde dehydrogenase
1137	12	G09	4968	6147.12	1.23734	2040.68	0.410765	792.261	0.159473	721.904	0.145311	2876.6	0.579026	762.171	0.153416	40.3607	0.00812413	69.1313	0.0139153	45.0419	0.00906641	gene	PA5362	PA5362	conserved hypothetical protein
1138	12	G10	1007	983.41	0.976574	1192.21	1.18393	986.388	0.979531	704.622	0.699724	3066.06	3.04475	621.317	0.616998	78.0813	0.0775385	116.933	0.11612	106.274	0.105536	intergenic	PA3919-PA3920
1139	12	G11	280	175.603	0.627154	144.282	0.515294	189.326	0.676163	199.072	0.710971	159.199	0.568567	89.1004	0.318216	174.615	0.623625	220.568	0.787743	224.657	0.802348	gene	PA3969	PA3969	conserved hypothetical protein
1140	12	G12	25707	17511.2	0.681183	4443.36	0.172846	2246.15	0.0873749	1666.35	0.0648207	9999.82	0.388992	697.866	0.0271469	143.257	0.00557267	183.002	0.00711877	160.598	0.00624724	gene	gdhB	PA3068	NAD-dependent glutamate dehydrogenase
1141	12	H01	121	122.489	1.01231	64.2241	0.530777	79.8379	0.659817	51.3416	0.424311	67.2921	0.556133	39.1081	0.323208	226.632	1.87299	630.71	5.21248	275.761	2.27901	intergenic	PA0352-ilvD
1142	12	H02	543	493.976	0.909717	367.016	0.675904	69.2996	0.127624	34.0936	0.0627874	71.2615	0.131237	49.3233	0.0908348	112.022	0.206303	54.7634	0.100853	86.908	0.160052	intergenic	PA4923-PA4924
1143	12	H03	45	21.4502	0.476671	43.0031	0.955625	36.5414	0.81203	34.1783	0.759518	28.8895	0.64199	34.989	0.777533	85.4513	1.89892	175.386	3.89746	135.899	3.01998	gene	PA1035	PA1035	hypothetical protein
1144	12	H04	1364	1629.88	1.19493	588.961	0.431789	103.578	0.0759369	91.7795	0.067287	212.917	0.156098	61.6061	0.0451657	108.412	0.0794809	101.601	0.0744873	137.07	0.100491	intergenic	PA1201-PA1202
1145	12	H05	712	611.743	0.85919	348.36	0.48927	134.541	0.188961	155.688	0.218664	300.488	0.422033	74.6698	0.104873	653.839	0.918314	577.327	0.810853	327.572	0.460072	gene	PA5047	PA5047	hypothetical protein
1146	12	H06	109	97.4042	0.893617	73.2225	0.671766	69.6197	0.638713	79.1606	0.726244	62.4314	0.572765	49.1388	0.450815	91.2655	0.837299	65.9602	0.605139	51.5385	0.47283	gene	xseA	PA3777	exodeoxyribonuclease VII large subunit
1147	12	H07	108	92.4021	0.855575	64.1996	0.594441	33.29	0.308241	100.733	0.932716	120.66	1.11722	39.4489	0.365268	207.543	1.92169	178.41	1.65194	110.943	1.02725	gene	PA2957	PA2957	probable transcriptional regulator
1148	12	H08	82075	106408	1.29647	36879.8	0.449343	14041.9	0.171086	8202.79	0.0999427	43447.1	0.529359	7355.57	0.0896201	64.9438	0.000791274	55.6084	0.000677532	86.2227	0.00105054	gene	PA5399	PA5399	probable ferredoxin
1149	12	H09	419	452.362	1.07962	298.14	0.711551	51.3697	0.122601	63.8278	0.152334	153.827	0.367129	40.1815	0.0958985	35.5088	0.0847466	63.3653	0.15123	65.5367	0.156412	gene	nuoH	PA2643	NADH dehydrogenase I chain H
1150	12	H10	842	353.211	0.419491	305.612	0.36296	147.536	0.175221	261.061	0.310048	634.59	0.75367	241.196	0.286456	39.6038	0.0470354	92.9765	0.110423	82.91	0.0984679	gene	PA4675	PA4675	probable TonB-dependent receptor
1151	12	H11	143	150.342	1.05134	85.9073	0.600751	247.172	1.72847	130.151	0.910148	140.447	0.98215	181.859	1.27174	231.468	1.61866	241.556	1.6892	182.45	1.27587	gene	PA2526	PA2526	probable RND efflux transporter
1152	12	H12	589	319.196	0.541928	141.773	0.240701	111.394	0.189124	108.522	0.184249	225.939	0.383598	42.6972	0.072491	253.962	0.431175	146.811	0.249255	402.215	0.682877	gene	PA3272	PA3272	probable ATP-dependent DNA helicase
1153	13	A01	76	37.8229	0.497669	63.7925	0.839374	43.978	0.578658	35.2253	0.46349	53.1347	0.69914	63.8927	0.840694	110.394	1.45256	121.717	1.60154	116.59	1.53408	gene	PA4849	PA4849	hypothetical protein
1154	13	A02	127	120.695	0.950352	73.7239	0.580503	48.7006	0.383469	28.6681	0.225733	51.7767	0.407691	44.5275	0.35061	79.444	0.625543	89.2374	0.702657	100.904	0.794517	gene	PA4497	PA4497	probable binding protein component of ABC transporter
1155	13	A03	92	92.3293	1.00358	59.3569	0.645184	45.3913	0.493384	38.9326	0.42318	25.7729	0.28014	27.883	0.303076	34.0986	0.370637	41.955	0.456033	85.2984	0.927157	gene	PA5464	PA5464	hypothetical protein
1156	13	A04	29	47.1328	1.62527	21.8247	0.752576	17.3971	0.599901	26.0216	0.897295	29.1807	1.00623	47.7718	1.6473	41.0483	1.41546	40.191	1.3859	73.9316	2.54937	gene	PA5083	PA5083	conserved hypothetical protein
1157	13	A05	1002	891.532	0.889753	581.874	0.580713	98.9232	0.0987258	49.696	0.0495969	112.398	0.112174	69.2354	0.0690972	41.1052	0.0410231	78.2828	0.0781265	63.4652	0.0633386	gene	xcpY	PA3096	general secretion pathway protein L
1158	13	A06	26173	23361.1	0.892563	7488.75	0.286125	1224.34	0.0467786	911.581	0.0348291	3338.14	0.127542	548.649	0.0209624	42.3432	0.00161782	34.417	0.00131498	72.9831	0.00278849	gene	aruE	PA0901	succinylglutamate desuccinylase
1159	13	A07	2888	1781.27	0.616783	1235.53	0.427815	367.537	0.127264	399.382	0.13829	1697.7	0.587847	320.412	0.110946	698.801	0.241967	849.35	0.294096	599.728	0.207662	gene	PA4035	PA4035	hypothetical protein
1160	13	A08	47	31.5553	0.671389	45.4096	0.966162	35.7524	0.760689	17.4208	0.370655	27.6237	0.587738	26.1548	0.556485	140.285	2.98479	128.687	2.73802	180.19	3.83384	gene	thiI	PA5118	thiazole biosynthesis protein ThiI
1161	13	A09	234	171.69	0.733717	116.546	0.498062	142.818	0.610332	198.716	0.849212	169.928	0.726187	124.483	0.531979	14612.7	62.4475	29636.7	126.653	14309.2	61.1506	gene	PA3170	PA3170	conserved hypothetical protein
1162	13	A10	6773	6077.99	0.897385	4806.39	0.70964	764.871	0.112929	541.728	0.0799834	1375.85	0.203137	468.519	0.0691745	43.2948	0.00639226	19.7161	0.00291099	42.0781	0.00621262	gene	estA	PA5112	esterase EstA
1163	13	A11	113	234.774	2.07765	232.253	2.05534	2230.88	19.7423	405.045	3.58447	768.148	6.79777	307.948	2.72521	52.9024	0.468163	47.8381	0.423346	82.8152	0.732878	gene	potD	PA3610	polyamine transport protein PotD
1164	13	A12	64	112.897	1.76402	89.4471	1.39761	32.5203	0.50813	188.439	2.94436	182.212	2.84705	70.9429	1.10848	66.6911	1.04205	59.1314	0.923927	52.4004	0.818756	gene	lasB	PA3724	elastase LasB
1165	13	B01	129	164.928	1.27851	189.039	1.46542	1107.58	8.58588	381.487	2.95727	920.056	7.13222	320.448	2.48409	51.999	0.403093	41.7438	0.323595	32.3642	0.250885	gene	PA4422	PA4422	conserved hypothetical protein
1166	13	B02	154	153.486	0.996662	50.6966	0.329199	34.693	0.225279	39.2648	0.254966	54.704	0.355221	42.3583	0.275054	58.4288	0.379408	48.4027	0.314303	58.7263	0.38134	gene	PA2773	PA2773	hypothetical protein
1167	13	B03	135	83.9186	0.621619	78.5206	0.581634	98.6182	0.730505	103.635	0.767669	133.333	0.987652	112.038	0.829913	274.431	2.03282	439.283	3.25394	233.999	1.73332	gene	purT	PA3751	phosphoribosylglycinamide formyltransferase 2
1168	13	B04	636	651.552	1.02445	329.634	0.518293	114.485	0.180008	97.1243	0.152711	369.813	0.581466	168.369	0.264732	47.1214	0.0740903	43.608	0.0685661	47.0869	0.074036	gene	carB	PA4756	carbamoylphosphate synthetase large subunit
1169	13	B05	611	770.192	1.26054	228.611	0.374159	100.715	0.164837	88.8662	0.145444	233.828	0.382697	95.9604	0.157055	199.438	0.326412	121.12	0.198232	100.566	0.164593	gene	PA3853	PA3853	probable transferase
1170	13	B06	12049	5777.25	0.47948	1827.26	0.151652	951.516	0.0789706	615.377	0.0510729	2709.54	0.224877	307.799	0.0255456	272.659	0.0226291	314.524	0.0261038	303.576	0.0251951	gene	PA5231	PA5231	probable ATP-binding/permease fusion ABC transporter
1171	13	B07	1208	948.508	0.785189	1580.41	1.30828	117.994	0.0976771	122.822	0.101674	133.699	0.110678	90.1948	0.0746645	129.085	0.106858	82.2875	0.0681188	49.5082	0.0409836	gene	PA4888	PA4888	conserved hypothetical protein
1172	13	B08	1889	2404.84	1.27307	2006.32	1.06211	314.364	0.166418	175.471	0.0928908	333.585	0.176593	119.783	0.0634106	85.8358	0.0454398	62.954	0.0333266	75.9403	0.0402013	gene	rimI	PA4678	peptide n-acetyltransferase RimI
1173	13	B09	171	171.761	1.00445	61.7088	0.36087	84.6758	0.49518	106.229	0.621223	87.7283	0.513031	84.43	0.493743	47.3564	0.276938	117.748	0.688584	153.223	0.896039	gene	wspF	PA3703	probable methylesterase
1174	13	B10	11939	9738.87	0.815719	12097.3	1.01326	1685.11	0.141144	791.35	0.0662828	1421.5	0.119063	428.218	0.0358671	578.239	0.0484328	481.579	0.0403366	612.714	0.0513204	gene	PA5023	PA5023	conserved hypothetical protein
1175	13	B11	735	955.535	1.30005	928.007	1.26259	108.978	0.14827	113.153	0.15395	140.974	0.191801	90.3269	0.122894	603.719	0.821386	734.215	0.998933	546.042	0.742914	intergenic	fis-purH
1176	13	B12	2839	1632.8	0.575131	875.832	0.3085	168.39	0.0593133	278.399	0.0980624	1108.03	0.390289	132.971	0.0468372	86.7837	0.0305684	105.103	0.037021	110.79	0.0390243	intergenic	PA3781-PA3782
1177	13	C01	45	117.017	2.60037	90.5343	2.01187	51.6184	1.14708	53.5937	1.19097	48.3626	1.07473	56.7101	1.26022	99.5954	2.21323	198.893	4.41985	168.602	3.74671	gene	PA5545	PA5545	conserved hypothetical protein
1178	13	C02	52	48.1976	0.926876	42.8631	0.82429	24.2576	0.466493	52.1108	1.00213	39.6585	0.762664	18.3316	0.352531	81.5828	1.5689	100.61	1.9348	108.571	2.0879	gene	oprP	PA3279	Phosphate-specific outer membrane porin OprP precursor
1179	13	C03	63	66.8757	1.06152	51.711	0.82081	42.2675	0.670913	41.3146	0.655787	45.4487	0.721408	94.2789	1.49649	91.3791	1.45046	219.186	3.47914	90.5337	1.43704	gene	PA5376	PA5376	probable ATP-binding component of ABC transporter
1180	13	C04	1375	952.413	0.692664	420.031	0.305477	178.016	0.129466	351.24	0.255447	305.963	0.222519	280.358	0.203897	62.5906	0.0455204	39.5169	0.0287396	146.176	0.10631	gene	PA1824	PA1824	conserved hypothetical protein
1181	13	C05	470	263.928	0.561548	188.505	0.401073	235.283	0.500603	323.955	0.689266	396.416	0.843438	450.75	0.959043	92.3768	0.196546	129.919	0.276423	72.4559	0.154162	gene	PA3027	PA3027	probable transcriptional regulator
1182	13	C06	4336	4022.53	0.927704	990.905	0.22853	162.57	0.0374932	106.772	0.0246245	197.025	0.0454393	163.256	0.0376512	67.488	0.0155646	77.2337	0.0178122	51.6074	0.0119021	gene	PA1033	PA1033	probable glutathione S-transferase
1183	13	C07	80	74.8097	0.935122	64.992	0.8124	66.5085	0.831356	71.4716	0.893395	65.0762	0.813452	49.3959	0.617448	111.825	1.39781	142.147	1.77684	135.125	1.68906	gene	PA4624	PA4624	hypothetical protein
1184	13	C08	79	71.5994	0.906321	81.8851	1.03652	34.9671	0.442622	27.9613	0.353941	34.3596	0.434932	41.5727	0.526237	23.9355	0.302981	94.7483	1.19935	51.7876	0.65554	gene	PA5033	PA5033	hypothetical protein
1185	13	C09	128	106.705	0.833633	99.0344	0.773706	48.6492	0.380072	38.4872	0.300682	81.5016	0.636731	61.2273	0.478338	40.488	0.316313	88.2344	0.689331	121.365	0.948165	gene	PA4871	PA4871	hypothetical protein
1186	13	C10	35	45.6039	1.30297	87.2854	2.49387	37.1035	1.0601	42.5409	1.21545	33.6554	0.961582	45.5419	1.3012	521.623	14.9035	712.958	20.3702	397.829	11.3665	gene	glcB	PA0482	malate synthase G
1187	13	C11	36	35.3533	0.982036	54.0996	1.50277	37.7467	1.04852	34.6291	0.961918	41.1681	1.14356	46.2624	1.28507	2478.09	68.8358	2165.79	60.1608	1958.17	54.3937	gene	uvrB	PA3138	excinuclease ABC subunit B
1188	13	C12	116	226.771	1.95492	278.302	2.39916	4704.79	40.5585	1115.75	9.61854	1496.83	12.9037	421.174	3.63081	145.106	1.25092	99.1618	0.854843	50.1961	0.432725	gene	spuF	PA0302	polyamine transport protein PotG
1189	13	D01	133	137.606	1.03463	76.3433	0.57401	110.737	0.832609	148.179	1.11413	148.598	1.11728	154.424	1.16109	2308.14	17.3545	2526.21	18.9941	1784.24	13.4154	intergenic	nuoI-nuoJ
1190	13	D02	37891	79312	2.09316	20476.3	0.5404	7739.4	0.204254	4779.35	0.126134	44542.4	1.17554	4260.68	0.112446	91.2302	0.0024077	181.752	0.00479671	154.665	0.00408184	gene	leuA	PA3792	2-isopropylmalate synthase
1191	13	D03	31	57.465	1.85371	47.2575	1.52444	29.0391	0.936746	43.2654	1.39566	43.7897	1.41257	49.5213	1.59746	81.2348	2.62048	52.7785	1.70253	56.5568	1.82441	gene	PA0726	PA0726	hypothetical protein of bacteriophage Pf1
1192	13	D04	31	33.7472	1.08862	39.8313	1.28488	44.3243	1.42982	42.9303	1.38485	54.3295	1.75256	44.3671	1.4312	43.201	1.39358	72.7461	2.34665	15.7579	0.50832	gene	PA4576	PA4576	probable ATP-dependent protease
1193	13	D05	68	64.0439	0.941822	75.8377	1.11526	31.1315	0.457816	40.1048	0.589776	37.2028	0.547099	42.2634	0.62152	51.8011	0.761781	41.4371	0.609369	81.9992	1.20587	gene	PA5031	PA5031	probable short chain dehydrogenase
1194	13	D06	29	34.5761	1.19228	40.9317	1.41144	49.2549	1.69845	49.1057	1.6933	41.6926	1.43768	29.2179	1.00751	1154.25	39.8019	1206.1	41.5896	1034.05	35.6569	gene	PA5234	PA5234	probable oxidoreductase
1195	13	D07	49	42.5533	0.868435	32.1723	0.656577	42.9682	0.876902	34.6981	0.708125	59.0088	1.20426	53.9981	1.102	357.46	7.2951	570.101	11.6347	352.918	7.2024	gene	fadH2	PA4814	2,4-dienoyl-CoA reductase FadH2
1196	13	D08	2515	2036.6	0.809783	861.318	0.342472	229.032	0.0910665	128.21	0.0509781	367.622	0.146172	192.173	0.0764107	56.9495	0.022644	23.9826	0.00953582	18.9585	0.00753818	gene	fadH2	PA4814	2,4-dienoyl-CoA reductase FadH2
1197	13	D09	49	58.7756	1.1995	42.6288	0.869975	59.3789	1.21181	68.5627	1.39924	66.0012	1.34696	48.7024	0.993928	56.1048	1.145	67.3928	1.37536	40.849	0.833653	gene	PA4540	PA4540	hypothetical protein
1198	13	D10	84	150.583	1.79265	34.1074	0.40604	82.6776	0.984258	105.868	1.26033	116.87	1.39131	93.3515	1.11133	26.1183	0.310932	32.5045	0.386959	82.4302	0.981312	gene	spuD	PA0300	polyamine transport protein
1199	13	D11	347	251.379	0.724435	252.288	0.727055	278.762	0.80335	216.538	0.624029	342.044	0.985716	454.639	1.3102	727.023	2.09517	772.623	2.22658	787.076	2.26823	gene	ppsA	PA1770	phosphoenolpyruvate synthase
1200	13	D12	252	414.637	1.64539	234.496	0.930541	99.4762	0.394747	120.375	0.477678	168.744	0.669617	127.027	0.504074	85.5397	0.339443	124.276	0.49316	121.275	0.481248	gene	ccpR	PA4587	cytochrome c551 peroxidase precursor
1201	13	E01	308	351.48	1.14117	137.851	0.447568	37.9136	0.123096	56.2224	0.18254	117.55	0.381655	93.8318	0.304649	49.4477	0.160544	167.195	0.542842	99.2834	0.322349	intergenic	aqpZ-PA4035
1202	13	E02	74	120.77	1.63202	66.9865	0.905223	58.3891	0.789042	59.9972	0.810773	73.6014	0.994614	52.3118	0.706917	52.7088	0.712281	80.7806	1.09163	95.7457	1.29386	gene	wspC	PA3706	probable protein methyltransferase
1203	13	E03	597	523.717	0.877248	591.355	0.990545	1525.62	2.55548	633.534	1.0612	626.538	1.04948	454.87	0.761926	71.4146	0.119622	123.297	0.206527	68.4272	0.114618	gene	gltB	PA5036	glutamate synthase large chain precursor
1204	13	E04	10357	11657.9	1.12561	3789.43	0.365881	591.176	0.0570798	509.854	0.049228	995.975	0.0961644	392.815	0.0379275	443.197	0.042792	601	0.0580284	396.763	0.0383087	gene	spuA	PA0297	probable glutamine amidotransferase
1205	13	E05	86	89.9649	1.0461	106.892	1.24293	69.468	0.807768	68.5455	0.79704	41.8484	0.486609	72.1141	0.838536	989.031	11.5004	1163.77	13.5322	1123.61	13.0652	gene	PA3516	PA3516	probable lyase
1206	13	E06	2520	1938.3	0.769166	561.792	0.222933	169.866	0.0674072	124.449	0.0493847	264.703	0.105041	172.421	0.0684212	78.8673	0.0312965	85.3075	0.0338522	48.2632	0.019152	gene	PA1291	PA1291	hypothetical protein
1207	13	E07	213	107.164	0.503118	92.3933	0.433771	62.9681	0.295625	57.2616	0.268834	72.7586	0.34159	67.8308	0.318454	214.685	1.00791	198.834	0.933495	129.569	0.608303	gene	PA0625	PA0625	hypothetical protein
1208	13	E08	127	104.92	0.82614	93.9446	0.739721	132.258	1.0414	118.542	0.933405	82.623	0.650575	118.917	0.936352	790.123	6.22144	688.705	5.42287	755.277	5.94706	gene	PA0636	PA0636	hypothetical protein
1209	13	E09	66	79.2262	1.2004	61.4618	0.931239	62.8822	0.952761	36.4455	0.552205	52.4865	0.795249	77.2111	1.16987	31.1211	0.471532	32.0706	0.485919	61.8162	0.936609	gene	PA3294	PA3294	hypothetical protein
1210	13	E10	845	360.361	0.426462	194.479	0.230153	216.304	0.255981	99.1799	0.117373	122.601	0.14509	128.39	0.151941	265.568	0.314281	180.159	0.213206	184.655	0.218527	gene	PA3597	PA3597	probable amino acid permease
1211	13	E11	137	184.565	1.34719	166.781	1.21738	57.5767	0.420268	49.3982	0.360571	81.5304	0.595112	56.6541	0.413533	170.258	1.24276	243.881	1.78015	119.026	0.8688	gene	envZ	PA5199	two-component sensor EnvZ
1212	13	E12	5328	4875.09	0.914995	5764.51	1.08193	336.991	0.063249	214.176	0.0401982	353.939	0.06643	126.357	0.0237157	299.601	0.0562314	250.423	0.0470014	184.62	0.0346509	gene	purN	PA0944	phosphoribosylaminoimidazole synthetase
1213	13	F01	40	81.4971	2.03743	74.7605	1.86901	38.5811	0.964528	53.0966	1.32741	44.6529	1.11632	39.8379	0.995946	46.0544	1.15136	59.4279	1.4857	41.0237	1.02559	gene	PA4601	PA4601	conserved hypothetical protein
1214	13	F02	150	138.131	0.920874	92.3694	0.615796	69.4832	0.463221	35.5319	0.236879	68.6009	0.457339	37.8321	0.252214	1781.46	11.8764	5860.63	39.0709	1246.18	8.30787	gene	PA1391	PA1391	probable glycosyl transferase
1215	13	F03	4047	2412.61	0.596147	1202.7	0.297182	396.002	0.0978508	442.644	0.109376	1900.84	0.469692	298.127	0.0736661	1015.61	0.250954	1729.92	0.427458	602.321	0.148832	gene	cyaA	PA5272	adenylate cyclase
1216	13	F04	141928	155411	1.095	81908	0.577109	3094.04	0.0218001	1429.26	0.0100703	4029.43	0.0283907	675.688	0.00476078	40.2506	0.000283599	59.3867	0.000418428	39.4152	0.000277712	gene	PA4658	PA4658	hypothetical protein
1217	13	F05	6202	5101.6	0.822573	3407.21	0.549372	276.866	0.0446414	140.659	0.0226796	184.811	0.0297986	102.35	0.0165027	45.5034	0.00733689	91.394	0.0147362	73.0477	0.0117781	gene	PA0955	PA0955	hypothetical protein
1218	13	F06	35359	23426.2	0.662524	8773.81	0.248135	1978.49	0.0559545	1833.46	0.0518528	7389.22	0.208977	1408.28	0.039828	51.2957	0.00145071	37.1986	0.00105203	75.2776	0.00212895	gene	PA0636	PA0636	hypothetical protein
1219	13	F07	198	106.592	0.538346	113.779	0.57464	155.87	0.787223	179.122	0.904658	121.234	0.612291	113.301	0.572229	70.1374	0.354229	52.343	0.264359	42.2642	0.213456	gene	PA5114	PA5114	hypothetical protein
1220	13	F08	373	432.019	1.15823	288.944	0.77465	53.6494	0.143832	49.0857	0.131597	68.8084	0.184473	58.5451	0.156957	57.9096	0.155254	56.1079	0.150423	25.1583	0.0674485	gene	truA	PA3114	tRNA-pseudouridine synthase I
1221	13	F09	91	99.9598	1.09846	56.2056	0.617644	53.5075	0.587994	66.4286	0.729985	70.6965	0.776884	72.8801	0.80088	67.0803	0.737146	47.8321	0.525627	36.6775	0.40305	gene	PA4620	PA4620	hypothetical protein
1222	13	F10	33	24.5567	0.744142	70.0375	2.12235	39.7987	1.20602	38.1139	1.15497	42.0447	1.27408	43.2536	1.31071	37.0409	1.12245	52.7648	1.59893	53.4623	1.62007	gene	PA4174	PA4174	probable transcriptional regulator
1223	13	F11	6947	6469.42	0.931254	6591.77	0.948866	1003.39	0.144435	870.043	0.12524	2093.99	0.301424	450.963	0.0649148	1127.24	0.162263	694.511	0.0999727	825.643	0.118849	gene	ilvC	PA4694	ketol-acid reductoisomerase
1224	13	F12	204	276.418	1.35499	10622.9	52.073	882.825	4.32757	726.767	3.56258	1275.66	6.25322	404.32	1.98196	1026.91	5.03388	913.453	4.47771	765.242	3.75118	gene	PA0747	PA0747	probable aldehyde dehydrogenase
1225	13	G01	140	133.941	0.956723	102.212	0.730086	53.968	0.385486	43.6511	0.311794	49.5193	0.353709	48.9233	0.349452	19.8992	0.142137	77.1791	0.551279	60.0084	0.428631	gene	lldD	PA4771	L-lactate dehydrogenase
1226	13	G02	1006	1110.66	1.10404	962.365	0.956626	158.56	0.157614	112.144	0.111475	167.337	0.166339	60.0204	0.0596624	1262.9	1.25536	1517.73	1.50868	1472.66	1.46387	gene	PA0810	PA0810	probable haloacid dehalogenase
1227	13	G03	59	60.5367	1.02605	33.8123	0.57309	43.6966	0.740621	30.7421	0.521053	33.7069	0.571304	44.5211	0.754595	9811.08	166.29	9623.77	163.115	14312.3	242.581	gene	PA4199	PA4199	probable acyl-CoA dehydrogenase
1228	13	G04	5741	2601.3	0.453109	1178.25	0.205235	442.474	0.0770726	426.768	0.0743369	2210.97	0.385119	405.508	0.0706336	242.635	0.0422635	286.27	0.0498641	272.15	0.0474046	gene	PA1400	PA1400	probable pyruvate carboxylase
1229	13	G05	132	140.164	1.06185	77.9309	0.590386	10.6507	0.0806872	34.8136	0.26374	105.102	0.796225	63.5669	0.481568	193.986	1.46959	197.008	1.49249	295.762	2.24062	gene	PA0534	PA0534	conserved hypothetical protein
1230	13	G06	997	527.038	0.528624	249.729	0.250481	86.4209	0.086681	92.7958	0.093075	131.647	0.132043	91.2855	0.0915602	42.2212	0.0423482	49.4244	0.0495731	60.3342	0.0605158	gene	PA4072	PA4072	probable amino acid permease
1231	13	G07	211	156.617	0.742261	86.189	0.408479	66.6	0.31564	37.3519	0.177023	93.4355	0.442822	69.3801	0.328816	57.2584	0.271367	45.114	0.21381	35.7002	0.169195	gene	PA0626	PA0626	hypothetical protein
1232	13	G08	791	665.435	0.841258	530.387	0.670527	74.631	0.0943502	83.1441	0.105113	87.4171	0.110515	86.87	0.109823	50.4861	0.0638256	61.2751	0.0774654	57.225	0.0723451	gene	PA0147	PA0147	probable oxidoreductase
1233	13	G09	4478	3456.67	0.771923	5764.79	1.28736	660.844	0.147576	452.365	0.101019	738.761	0.164976	214.447	0.047889	56.6575	0.0126524	47.7344	0.0106598	74.8405	0.0167129	intergenic	PA3919-PA3920
1234	13	G10	3096	2828.07	0.913459	4435.2	1.43256	834.571	0.269564	579.612	0.187213	1562.79	0.504778	385.318	0.124457	110.571	0.0357142	100.838	0.0325704	127.499	0.0411819	gene	mmsR	PA3571	transcriptional regulator MmsR
1235	13	G11	86	188.26	2.18907	98.5164	1.14554	66.888	0.777768	54.7793	0.636969	73.6317	0.856183	68.1668	0.792637	150.426	1.74914	167.783	1.95096	242.152	2.81572	gene	PA3696	PA3696	conserved hypothetical protein
1236	13	G12	1145	1027.39	0.897284	624.871	0.545739	169.926	0.148407	260.365	0.227393	753.447	0.658032	146.831	0.128237	73.3988	0.0641037	57.4191	0.0501476	89.213	0.0779153	gene	PA0955	PA0955	hypothetical protein
1237	13	H01	11717	5832.02	0.49774	2097.57	0.17902	738.382	0.063018	947.361	0.0808535	6316.17	0.53906	480.688	0.0410248	806.948	0.0688699	723.039	0.0617085	995.397	0.0849533	gene	nadC	PA4524	nicotinate-nucleotide pyrophosphorylase
1238	13	H02	291	269.647	0.926622	184.915	0.635445	60.6314	0.208355	36.1126	0.124098	38.1833	0.131214	57.9891	0.199275	51.7795	0.177937	58.3424	0.200489	50.9886	0.175218	gene	pilY1	PA4554	type 4 fimbrial biogenesis protein PilY1
1239	13	H03	218	198.951	0.912621	315.526	1.44737	193.194	0.886213	207.562	0.95212	190.961	0.875967	267.552	1.2273	340.518	1.56201	90.9017	0.41698	276.066	1.26636	gene	idh	PA2624	isocitrate dehydrogenase
1240	13	H04	121	291.234	2.40689	250.943	2.07391	135.252	1.11779	203.827	1.68452	274.164	2.26582	158.351	1.30869	1431.14	11.8276	1486.63	12.2862	1444.73	11.94	gene	PA1015	PA1015	probable transcriptional regulator
1241	13	H05	168	201.503	1.19942	489.644	2.91455	296.121	1.76263	221.052	1.31579	297.868	1.77303	256.647	1.52766	143.528	0.854332	152.312	0.90662	99.5952	0.592828	gene	ilvD	PA0353	dihydroxy-acid dehydratase
1242	13	H06	98	128.21	1.30826	56.8584	0.580188	75.1427	0.766763	23.3604	0.238371	77.7736	0.793608	63.2447	0.645354	549.71	5.60928	793.398	8.0959	684.538	6.98509	gene	PA5457	PA5457	hypothetical protein
1243	13	H07	47336	40788.8	0.861686	13569.5	0.286663	2871.73	0.0606668	1679.99	0.0354908	6322.99	0.133577	696.479	0.0147135	118.781	0.00250932	124.267	0.0026252	75.7845	0.00160099	gene	trpC	PA0651	indole-3-glycerol-phosphate synthase
1244	13	H08	174	193.979	1.11482	385.643	2.21634	4628.15	26.5986	1159.99	6.6666	1802.82	10.361	667.373	3.83547	63.8431	0.366915	116.468	0.669356	147.837	0.849641	gene	PA4673	PA4673	conserved hypothetical protein
1245	13	H09	51	45.9865	0.901696	34.7982	0.682318	38.1895	0.748813	38.9755	0.764226	46.5302	0.912356	61.0719	1.19749	205.443	4.0283	394.981	7.74473	247.396	4.85089	gene	PA5231	PA5231	probable ATP-binding/permease fusion ABC transporter
1246	13	H10	106	130.89	1.23481	68.2024	0.643418	76.0671	0.717614	54.9411	0.518313	95.5829	0.901726	120.032	1.13237	106.707	1.00667	85.7591	0.809048	109.01	1.0284	gene	PA3356	PA3356	conserved hypothetical protein
1247	13	H11	102	103.592	1.01561	82.7046	0.81083	22.2258	0.2179	31.722	0.311	52.7052	0.516718	31.2841	0.306707	208.033	2.03954	435.987	4.27438	273.4	2.68039	gene	PA4497	PA4497	probable binding protein component of ABC transporter
1248	13	H12	62	44.2091	0.71305	64.2743	1.03668	53.8349	0.868304	64.828	1.04561	52.3475	0.844315	49.9009	0.804853	885.63	14.2844	769.681	12.4142	880.01	14.1937	gene	PA3761	PA3761	probable phosphotransferase system protein
1249	14	A01	86	54.5314	0.634086	26.3038	0.305859	64.6923	0.752236	48.907	0.568686	29.4597	0.342555	64.5637	0.750741	341.621	3.97234	317.623	3.69329	911.868	10.6031	gene	PA4849	PA4849	hypothetical protein
1250	14	A02	1411	1782.47	1.26327	436.751	0.309533	117.231	0.0830835	81.2525	0.0575851	156.313	0.110781	61.2596	0.0434158	90.5696	0.0641883	57.9087	0.0410409	79.3031	0.0562035	gene	PA3670	PA3670	hypothetical protein
1251	14	A03	102	40.8148	0.400145	36.8256	0.361035	39.6423	0.38865	31.4816	0.308643	38.1528	0.374047	58.9139	0.577587	1017.85	9.97889	1040.66	10.2025	740.578	7.26057	gene	PA5507	PA5507	hypothetical protein
1252	14	A04	14886	11832.2	0.794855	7392.9	0.496634	959.707	0.0644705	952.006	0.0639531	3802.51	0.255442	594.044	0.0399062	132.447	0.00889742	227.732	0.0152984	159.752	0.0107317	gene	uvrA	PA4234	excinuclease ABC subunit A
1253	14	A05	45609	34622.3	0.759112	7555.75	0.165664	986.664	0.0216331	921.308	0.0202001	4340.82	0.0951746	586.343	0.0128559	104.614	0.00229371	205.069	0.00449625	198.65	0.00435551	gene	PA3672	PA3672	probable ATP-binding component of ABC transporter
1254	14	A06	378	372.895	0.986495	279.006	0.738112	32.1396	0.0850253	44.181	0.116881	51.9342	0.137392	32.7547	0.0866528	377.49	0.99865	261.002	0.690482	270.444	0.715459	gene	PA3950	PA3950	probable ATP-dependent RNA helicase
1255	14	A07	36609	30860.5	0.842975	4998.92	0.136549	1274.91	0.0348251	1137.04	0.0310591	4618.73	0.126164	591.595	0.0161598	140.793	0.00384586	105.608	0.00288475	120.484	0.0032911	gene	PA1750	PA1750	phospho-2-dehydro-3-deoxyheptonate aldolase
1256	14	A08	1294842	445708	0.344218	62127.3	0.0479806	8783.29	0.00678329	7273.84	0.00561755	33858.9	0.0261491	5282.43	0.0040796	154.009	0.000118941	195.459	0.000150952	149.033	0.000115098	intergenic	PA4704-PA4705
1257	14	A09	2228	2229.81	1.00081	4717.44	2.11734	451.352	0.202582	314.605	0.141205	825.189	0.370372	191.916	0.0861384	71.9995	0.0323157	49.3475	0.0221488	74.121	0.0332679	gene	PA0158	PA0158	probable RND efflux transporter
1258	14	A10	1254	810.928	0.646673	399.852	0.318861	245.327	0.195636	271.845	0.216782	443.412	0.353598	137.034	0.109277	211.331	0.168526	155.438	0.123954	208.129	0.165972	gene	truA	PA3114	tRNA-pseudouridine synthase I
1259	14	A11	79	88.3344	1.11816	81.264	1.02866	38.9325	0.492817	32.4348	0.410567	38.4145	0.48626	28.5903	0.361902	44.1596	0.558982	50.5233	0.639535	15.1801	0.192153	gene	PA3631	PA3631	conserved hypothetical protein
1260	14	A12	133	95.4219	0.717458	91.7325	0.689718	55.6631	0.41852	69.5965	0.523282	94.4949	0.710488	55.471	0.417075	388.112	2.91813	321.125	2.41447	191.691	1.44129	gene	PA0262	PA0262	conserved hypothetical protein
1261	14	B01	1450	1366.92	0.942706	1001.46	0.690665	102.48	0.0706762	83.925	0.0578793	129.44	0.0892687	43.7143	0.0301478	33.3942	0.0230305	37.6355	0.0259555	99.8344	0.0688513	gene	lon	PA1803	Lon protease
1262	14	B02	96	67.1147	0.699111	71.4941	0.74473	78.0551	0.813074	94.225	0.98151	56.6685	0.590297	52.5279	0.547166	90.288	0.9405	299.908	3.12405	181.101	1.88647	gene	PA5273	PA5273	hypothetical protein
1263	14	B03	2929	2753.25	0.939996	1426.39	0.486988	177.188	0.0604944	135.959	0.0464183	257.672	0.0879727	76.033	0.0259587	2390.84	0.816263	2471.46	0.843791	3878.82	1.32428	gene	phuR	PA4710	Haem/Haemoglobin uptake outer membrane receptor PhuR precursor
1264	14	B04	1690	1398.57	0.827556	467.181	0.276438	136.185	0.0805831	183.487	0.108572	267.4	0.158225	71.082	0.0420604	2510.25	1.48535	2237.78	1.32413	1337.5	0.791418	gene	PA5001	PA5001	hypothetical protein
1265	14	B05	280	245.13	0.875464	170.111	0.60754	49.4761	0.176701	44.6707	0.159538	62.5696	0.223463	38.3201	0.136858	436.733	1.55976	505.183	1.80422	309.429	1.1051	gene	PA0377	PA0377	hypothetical protein
1266	14	B06	20798	16295	0.783489	11791.2	0.566941	1092.61	0.0525342	769.875	0.0370168	1352.66	0.0650381	429.676	0.0206595	83.6723	0.0040231	121.551	0.00584438	184.02	0.00884798	intergenic	PA0535-PA0536
1267	14	B07	497	464.945	0.935503	274.436	0.552184	45.74	0.0920322	34.3729	0.0691607	94.2951	0.189728	64.675	0.130131	776.663	1.5627	709.245	1.42705	869.396	1.74929	gene	PA3265	PA3265	probable transporter
1268	14	B08	2365	1377.79	0.582575	335.895	0.142027	256.559	0.108482	246.129	0.104071	293.251	0.123996	227.793	0.0963184	98.3942	0.0416043	152.456	0.0644635	94.4075	0.0399186	intergenic	aqpZ-PA4035
1269	14	B09	6456	8283.12	1.28301	4171.18	0.646094	1099.1	0.170244	1386.07	0.214695	6689.41	1.03615	685.012	0.106105	62.4815	0.00967805	51.9221	0.00804245	54.3935	0.00842527	gene	PA0653	PA0653	conserved hypothetical protein
1270	14	B10	49	75.8976	1.54893	99.5267	2.03116	71.2289	1.45365	89.5524	1.8276	120.03	2.4496	89.7211	1.83104	101.386	2.06911	49.4166	1.0085	136.101	2.77758	gene	PA5478	PA5478	conserved hypothetical protein
1271	14	B11	1424	841.185	0.59072	681.602	0.478653	288.015	0.202258	623.909	0.438138	1999.31	1.40401	439.786	0.308839	46.1519	0.0324101	42.7568	0.0300258	33.5315	0.0235474	gene	PA3048	PA3048	conserved hypothetical protein
1272	14	B12	42	65.595	1.56179	102.412	2.43839	94.7933	2.25698	79.9022	1.90243	99.6228	2.37197	134.878	3.21137	307.957	7.33231	405.314	9.65033	397.69	9.46881	intergenic	PA4881-PA4882
1273	14	C01	142	106.376	0.749124	65.4217	0.460716	126.995	0.894333	119.017	0.838147	117.396	0.82673	143.518	1.01069	260.445	1.83412	221.128	1.55724	251.748	1.77287	gene	PA4899	PA4899	probable aldehyde dehydrogenase
1274	14	C02	1943	1313.21	0.675869	396.828	0.204235	188.22	0.0968707	182.045	0.0936925	790.17	0.406675	128.582	0.0661773	60.7078	0.0312444	75.4482	0.0388308	71.5303	0.0368144	gene	PA4166	PA4166	probable acetyltransferase
1275	14	C03	54	154.413	2.85949	37.9492	0.702762	90.1806	1.67001	183.497	3.3981	143.487	2.65717	109.246	2.02308	286.307	5.30198	537.55	9.95464	399.244	7.39341	gene	sbcB	PA4316	exodeoxyribonuclease I
1276	14	C04	1332	1114.66	0.836829	880.018	0.660674	289.3	0.217192	310.571	0.233161	809.329	0.607604	204.301	0.153379	107.201	0.0804813	90.8153	0.0681796	160.868	0.120772	gene	PA3739	PA3739	probable sodium/hydrogen antiporter
1277	14	C05	9221	12395.1	1.34423	9300.67	1.00864	1023.98	0.111049	780.106	0.084601	1183.31	0.128328	390.176	0.0423138	224.127	0.0243062	165.023	0.0178964	193.653	0.0210013	gene	PA0641	PA0641	probable bacteriophage protein
1278	14	C06	602	786.273	1.3061	1246.19	2.07009	302.107	0.501839	317.555	0.5275	559.996	0.930225	161.598	0.268435	2473.81	4.10931	3047.89	5.06293	2014.38	3.34614	gene	PA4911	PA4911	probable permease of ABC branched-chain amino acid transporter
1279	14	C07	119	108.26	0.909752	49.6098	0.416889	60.8301	0.511177	96.5081	0.810992	53.1037	0.44625	98.2302	0.825464	322.719	2.71192	255.338	2.1457	267.419	2.24722	gene	PA5182	PA5182	hypothetical protein
1280	14	C08	7309	4539.31	0.621058	3731.89	0.510588	1262.15	0.172684	1393.57	0.190664	4720.1	0.645793	467.425	0.063952	4278.38	0.585358	3854.65	0.527384	4099.08	0.560826	gene	algU	PA0762	sigma factor AlgU
1281	14	C09	125	160.843	1.28674	119.546	0.956371	75.8021	0.606417	156.757	1.25405	165.352	1.32282	163.121	1.30497	43.1578	0.345262	42.8546	0.342837	55.8912	0.44713	gene	PA3602	PA3602	conserved hypothetical protein
1282	14	C10	226	141.418	0.625743	132.788	0.587556	108.468	0.479945	115.641	0.511687	173.113	0.765987	136.194	0.602627	90.6215	0.40098	46.3601	0.205133	91.7314	0.405891	gene	mdlC	PA4901	benzoylformate decarboxylase
1283	14	C11	701	317.827	0.453391	386.971	0.552027	256.173	0.36544	293.913	0.419276	724.456	1.03346	160.07	0.228345	219.369	0.312938	138.988	0.198271	111.192	0.15862	gene	wspD	PA3705	hypothetical protein
1284	14	C12	158	111.244	0.704075	110.008	0.696255	184.161	1.16557	96.6663	0.611812	127.91	0.809559	145.153	0.918691	120.743	0.764196	450.984	2.85433	203.87	1.29031	gene	PA3499	PA3499	hypothetical protein
1285	14	D01	137	112.45	0.820804	118.593	0.865641	80.4562	0.587271	83.9642	0.612877	158.263	1.1552	101.764	0.742806	30.5718	0.223152	35.8428	0.261626	43.1655	0.315077	gene	cupB3	PA4084	usher CupB3
1286	14	D02	1503	1283.55	0.853992	1004.89	0.668588	128.094	0.0852256	76.535	0.0509215	70.4077	0.0468448	62.1845	0.0413736	45.6494	0.0303722	143.865	0.0957186	175.885	0.117022	gene	pilB	PA4526	type 4 fimbrial biogenesis protein PilB
1287	14	D03	3138	4442	1.41555	1951.41	0.621863	221.034	0.070438	243.829	0.077702	321.843	0.102563	138.337	0.0440845	397.698	0.126736	411.202	0.131039	323.636	0.103135	gene	PA3851	PA3851	hypothetical protein
1288	14	D04	115	120.455	1.04743	119.882	1.04245	42.4289	0.368947	28.3341	0.246383	34.7291	0.301992	52.5011	0.456532	23.1047	0.20091	48.5034	0.421769	26.0805	0.226787	intergenic	omlA-PA4766
1289	14	D05	2342	1442.38	0.615877	537.739	0.229607	146.33	0.0624807	268.931	0.11483	455.666	0.194563	129.18	0.0551578	178.826	0.0763562	151.011	0.0644795	111.246	0.0475004	gene	PA4675	PA4675	probable TonB-dependent receptor
1290	14	D06	147	121.095	0.823777	234.409	1.59462	73.1009	0.497285	68.9569	0.469094	44.0442	0.29962	38.6967	0.263243	103.254	0.70241	199.511	1.35722	160.748	1.09353	gene	PA0476	PA0476	probable permease
1291	14	D07	284	120.086	0.422839	168.059	0.591757	126.558	0.445626	98.8781	0.348162	123.444	0.434661	134.961	0.475214	36.1296	0.127217	66.0179	0.232457	38.6505	0.136093	gene	nuoN	PA2649	NADH dehydrogenase I chain N
1292	14	D08	1387	1181.66	0.851954	1044.59	0.753132	850.238	0.613005	882.875	0.636536	4691.37	3.38239	583.327	0.420567	27.8087	0.0200495	14.6301	0.010548	26.2474	0.0189238	gene	PA0879	PA0879	probable acyl-CoA dehydrogenase
1293	14	D09	28017	23691.2	0.845603	5167.71	0.184449	1396.31	0.0498379	1871.62	0.0668029	4724.93	0.168645	751.567	0.0268254	319.772	0.0114135	199.395	0.00711695	214.784	0.00766621	gene	PA5383	PA5383	conserved hypothetical protein
1294	14	D10	2419	938.994	0.388174	899.921	0.372022	421.139	0.174096	410.598	0.169739	1395.23	0.576781	209.675	0.0866785	5781.58	2.39007	5563.88	2.30007	5239.16	2.16584	gene	PA2902	PA2902	hypothetical protein
1295	14	D11	249	130.812	0.52535	175.549	0.705014	148.322	0.595673	90.6548	0.364075	149.845	0.601789	161.684	0.649333	69.5995	0.279516	100.821	0.404903	75.0441	0.301382	gene	PA5438	PA5438	probable transcriptional regulator
1296	14	D12	1675	588.534	0.351364	946.219	0.564907	444.135	0.265155	570.469	0.340578	2230.58	1.33169	371.919	0.222041	3059.57	1.82661	1714.07	1.02333	1761.74	1.05179	gene	ygcA	PA0933	probable RNA methyltransferase
1297	14	E01	103	82.0497	0.796599	81.147	0.787835	128.959	1.25203	129.272	1.25506	114.815	1.11471	109.623	1.0643	202.372	1.96478	128.045	1.24316	150.463	1.4608	gene	PA4098	PA4098	probable short-chain dehydrogenase
1298	14	E02	137	155.104	1.13215	189.032	1.3798	22.1104	0.16139	41.6268	0.303845	31.0526	0.226661	26.8647	0.196093	863.216	6.30085	789.713	5.76433	980.783	7.159	gene	gabT	PA0266	4-aminobutyrate aminotransferase
1299	14	E03	122	101.295	0.83029	43.1892	0.35401	77.6662	0.636608	90.1593	0.739011	66.286	0.543328	71.8549	0.588975	779.273	6.38748	669.446	5.48726	753.216	6.1739	gene	PA2974	PA2974	probable hydrolase
1300	14	E04	32	43.2733	1.35229	24.4057	0.762678	43.5882	1.36213	53.8745	1.68358	41.5619	1.29881	48.6725	1.52102	61.5795	1.92436	59.8457	1.87018	135.091	4.22158	gene	cysN	PA4442	ATP sulfurylase GTP-binding subunit/APS kinase
1301	14	E05	414	398.187	0.961805	317.599	0.767147	193.4	0.46715	396.896	0.958687	343.583	0.829911	376.159	0.908597	100.557	0.242891	94.6333	0.228583	147.887	0.357214	gene	PA0343	PA0343	hypothetical protein
1302	14	E06	461	176.39	0.382624	248.415	0.53886	154.789	0.335768	283.422	0.614798	265.322	0.575535	216.563	0.469768	33.8622	0.0734537	47.3125	0.10263	94.8727	0.205798	intergenic	PA5228-PA5229
1303	14	E07	23	48.4802	2.10783	74.7146	3.24846	61.2807	2.66438	83.2955	3.62154	72.6382	3.15818	87.5936	3.80842	177.87	7.73348	266.873	11.6032	364.964	15.868	gene	cupC2	PA0993	chaperone CupC2
1304	14	E08	1272	1173.85	0.922837	429.087	0.337332	290.8	0.228617	245.525	0.193023	711.689	0.559504	328.062	0.25791	60.7044	0.0477235	48.9927	0.0385162	54.9693	0.0432148	gene	PA1046	PA1046	hypothetical protein
1305	14	E09	46	81.7595	1.77738	57.2461	1.24448	76.664	1.66661	67.0096	1.45673	106.844	2.3227	76.2179	1.65691	122.073	2.65376	119.938	2.60735	46.9704	1.0211	gene	PA3523	PA3523	probable RND efflux membrane fusion protein precursor
1306	14	E10	368	226.57	0.615681	83.4344	0.226724	286.075	0.777379	117.66	0.319729	274.743	0.746583	248.617	0.675589	132.715	0.360639	212.142	0.576472	144.275	0.392052	gene	fadH1	PA3092	2,4-dienoyl-CoA reductase FadH1
1307	14	E11	13303	2130.67	0.160165	5512.47	0.414378	1756.26	0.13202	2295.63	0.172565	9643.9	0.724942	735.715	0.0553044	200.694	0.0150863	112.865	0.00848416	158.462	0.0119117	gene	algR	PA5261	alginate biosynthesis regulatory protein AlgR
1308	14	E12	696	2304.39	3.3109	1063.26	1.52767	326.41	0.468981	601.197	0.863789	1230.43	1.76786	189.4	0.272126	97.911	0.140677	274.182	0.39394	205.59	0.295387	gene	PA3866	PA3866	pyocin protein
1309	14	F01	359	871.951	2.42883	9134.11	25.4432	6001.07	16.7161	4008.48	11.1657	8837.99	24.6183	1519.61	4.23291	75.277	0.209685	55.9577	0.155871	76.3204	0.212592	gene	PA1027	PA1027	probable aldehyde dehydrogenase
1310	14	F02	65	73.4258	1.12963	42.2797	0.650456	39.1855	0.602854	61.9062	0.952403	73.1608	1.12555	25.7536	0.396209	73.1842	1.12591	114.665	1.76407	197.722	3.04188	intergenic	PA0632-PA0633
1311	14	F03	93	123.787	1.33104	75.0314	0.80679	34.5581	0.371593	45.2244	0.486284	57.6224	0.619596	63.0939	0.678429	114.906	1.23554	46.0366	0.495018	89.8845	0.9665	gene	himA	PA2738	integration host factor, alpha subunit
1312	14	F04	5324	4779.07	0.897646	4239.29	0.79626	335.163	0.0629532	218.781	0.0410934	356.588	0.0669775	100.798	0.0189328	150.366	0.028243	311.829	0.0585705	239.283	0.0449442	gene	flgK	PA1086	flagellar hook-associated protein 1 FlgK
1313	14	F05	169	121.641	0.71977	277.171	1.64007	214.855	1.27133	261.256	1.54589	502.004	2.97044	410.589	2.42952	103.203	0.610669	309.343	1.83043	176.848	1.04644	gene	PA3946	PA3946	probable two-component sensor
1314	14	F06	66	80.8703	1.22531	115.903	1.75611	37.7159	0.571453	43.6115	0.66078	44.4858	0.674028	54.1179	0.819968	40.9903	0.621065	35.658	0.540272	43.8092	0.663776	gene	PA1038	PA1038	hypothetical protein
1315	14	F07	139	142.219	1.02316	56.984	0.409957	107.872	0.77606	124.405	0.895003	116.689	0.839487	37.7366	0.271486	262.827	1.89084	135.668	0.976029	302.616	2.17709	gene	PA5307	PA5307	hypothetical protein
1316	14	F08	5422	2886.01	0.532277	2306.61	0.425418	553.771	0.102134	575.065	0.106061	1186.21	0.218778	204.786	0.0377694	74.1922	0.0136835	102.926	0.018983	101.903	0.0187944	gene	ppiD	PA1805	peptidyl-prolyl cis-trans isomerase D
1317	14	F09	55	63.0785	1.14688	25.9023	0.470952	29.9185	0.543973	32.3668	0.588488	32.5642	0.592077	23.018	0.418509	119.871	2.17947	135.506	2.46374	105.303	1.9146	gene	PA4391	PA4391	hypothetical protein
1318	14	F10	67	238.637	3.56175	159.794	2.38499	64.9647	0.969622	111.798	1.66863	137.764	2.05618	108.961	1.62629	195.362	2.91585	296.633	4.42736	321.314	4.79573	gene	cycH	PA1483	cytochrome c-type biogenesis protein
1319	14	F11	135	127.683	0.945798	120.817	0.89494	94.4982	0.699987	64.6928	0.479206	69.2289	0.512806	116.18	0.860594	290.551	2.15223	425.353	3.15076	255.554	1.89299	gene	PA1208	PA1208	conserved hypothetical protein
1320	14	F12	44	52.6927	1.19756	59.1346	1.34397	53.2587	1.21043	67.9234	1.54371	53.1671	1.20834	60.2739	1.36986	237.158	5.38995	356.481	8.10185	541.37	12.3039	gene	sbcD	PA4281	exonuclease SbcD
1321	14	G01	129	77.4088	0.600068	58.3463	0.452297	28.61	0.221783	32.5116	0.252028	37.1685	0.288128	31.2758	0.242448	46.8443	0.363134	116.542	0.903427	57.0098	0.441936	gene	PA5080	PA5080	prolyl aminopeptidase
1322	14	G02	6053	7371.12	1.21776	3688.51	0.60937	335.915	0.0554956	232.56	0.0384206	545.859	0.0901799	156.46	0.0258483	329.72	0.0544721	345.191	0.0570281	136.882	0.0226139	gene	argJ	PA4402	glutamate N-acetyltransferase
1323	14	G03	61469	61394.6	0.998789	41647.1	0.67753	4290.27	0.0697956	4295.36	0.0698785	9791.1	0.159285	1843.93	0.0299978	285.131	0.00463862	153.525	0.00249759	462.339	0.0075215	gene	PA1009	PA1009	hypothetical protein
1324	14	G04	390	280.438	0.719072	139.777	0.358404	67.668	0.173508	68.1418	0.174723	79.83	0.204692	62.2073	0.159506	58.0025	0.148724	262.594	0.673317	308.44	0.790871	gene	arcD	PA5170	arginine/ornithine antiporter
1325	14	G05	14109	17572.6	1.24549	6163.89	0.436877	1388.73	0.0984286	2161.03	0.153167	6356.28	0.450512	881.373	0.0624688	360.592	0.0255576	298.452	0.0211533	262.543	0.0186082	gene	PA4625	PA4625	hypothetical protein
1326	14	G06	258	297.222	1.15202	159.023	0.616368	105.303	0.408153	172.874	0.670053	219.71	0.851588	99.3604	0.385118	503.349	1.95097	445.425	1.72645	323.654	1.25447	intergenic	PA0812-PA0813
1327	14	G07	16688	15561.1	0.932471	3352.47	0.200891	614.586	0.036828	709.72	0.0425288	1801.07	0.107926	285.54	0.0171105	103.749	0.00621696	235.457	0.0141093	178.585	0.0107014	gene	PA3748	PA3748	conserved hypothetical protein
1328	14	G08	6493	2203.81	0.339413	1063.4	0.163777	375.923	0.0578966	467.44	0.0719914	2783.28	0.428658	298.038	0.0459014	41.5744	0.00640295	65.5826	0.0101005	63.8417	0.00983238	gene	PA5166	PA5166	probable two-component response regulator
1329	14	G09	110	93.3961	0.849055	48.6001	0.441819	52.149	0.474082	55.3265	0.502968	55.9773	0.508885	56.4318	0.513017	209.983	1.90893	317.955	2.8905	168.566	1.53242	intergenic	PA1503-PA1504
1330	14	G10	1324	1347.87	1.01803	462.126	0.349038	97.2366	0.0734415	92.0188	0.0695006	238.302	0.179987	75.1835	0.0567851	175.449	0.132515	214.131	0.16173	169.218	0.127808	intergenic	PA4440-PA4441
1331	14	G11	209	139.576	0.667829	102.189	0.48894	90.3764	0.432423	105.274	0.503701	89.5452	0.428446	123.214	0.589539	287.029	1.37334	203.836	0.975294	216.304	1.03495	gene	sbcB	PA4316	exodeoxyribonuclease I
1332	14	G12	357	224.811	0.629723	242.976	0.680605	166.959	0.467671	116.61	0.326638	352.524	0.987461	292.46	0.819215	133.282	0.373338	185.404	0.519338	203.112	0.56894	gene	katB	PA4613	catalase
1333	14	H01	549	425.868	0.775716	123.694	0.225308	51.0496	0.0929865	58.2685	0.106136	84.7303	0.154336	47.3159	0.0861856	55.8094	0.101656	64.0006	0.116577	107.12	0.195118	gene	plsB	PA3673	glycerol-3-phosphate acyltransferase
1334	14	H02	440	718.172	1.63221	422.078	0.959267	78.7509	0.178979	142.976	0.324946	253.697	0.576584	101.341	0.230321	115.347	0.262153	80.3093	0.182521	178.334	0.405305	gene	PA0779	PA0779	probable ATP-dependent protease
1335	14	H03	212	191.605	0.903799	154.357	0.728097	57.5561	0.271491	161.059	0.75971	123.657	0.583286	46.2563	0.21819	137.245	0.647381	156.043	0.736053	266.869	1.25882	gene	PA3667	PA3667	probable pyridoxal-phosphate dependent enzyme
1336	14	H04	152	119.327	0.785047	175.337	1.15353	173.217	1.13959	216.18	1.42223	58.634	0.38575	255.962	1.68396	91.8555	0.604313	42.2496	0.277958	116.223	0.764628	gene	PA0639	PA0639	conserved hypothetical protein
1337	14	H05	343	231.694	0.675494	312.36	0.910671	149.405	0.435583	195.593	0.570243	418.616	1.22046	183.822	0.535925	458.024	1.33535	587.895	1.71398	474.974	1.38476	gene	PA5432	PA5432	probable acetyltransferase
1338	14	H06	884	859.691	0.972501	265.193	0.299992	84.2875	0.0953479	54.861	0.0620599	159.632	0.180579	85.0227	0.0961795	1364.74	1.54383	1258.73	1.4239	960.449	1.08648	gene	PA4126	PA4126	probable MFS transporter
1339	14	H07	150	123.188	0.82125	67.859	0.452393	126.387	0.842581	82.7265	0.55151	98.0902	0.653935	23.0425	0.153617	233.804	1.55869	297.36	1.9824	263.797	1.75864	gene	PA4278	PA4278	hypothetical protein
1340	14	H08	223	141.97	0.636637	41.2984	0.185195	85.4209	0.383053	78.6525	0.352702	42.2889	0.189637	48.4222	0.21714	1163.28	5.2165	755.377	3.38734	396.325	1.77724	gene	PA3044	PA3044	probable two-component sensor
1341	14	H09	241	429.709	1.78302	202.148	0.83879	363.188	1.50701	399.263	1.65669	295.015	1.22413	241.46	1.00191	277.221	1.15029	397.421	1.64905	277.603	1.15188	gene	PA2463	PA2463	hypothetical protein
1342	14	H10	322	410.704	1.27548	207.397	0.64409	200.204	0.62175	299.766	0.93095	254.594	0.790664	412.16	1.28	291.443	0.905103	231.123	0.717774	275.698	0.856205	gene	algQ	PA5255	Alginate regulatory protein AlgQ
1343	14	H11	82	82.4977	1.00607	73.8288	0.900352	56.1993	0.685357	43.9014	0.535383	34.3718	0.419168	52.1561	0.636049	440.12	5.36732	375.239	4.57609	311.85	3.80305	gene	PA1316	PA1316	probable MFS transporter
1344	14	H12	301	345.792	1.14881	290.91	0.966479	452.288	1.50262	252.159	0.837739	217.269	0.721823	146.039	0.485179	290.623	0.965524	114.995	0.382045	478.444	1.58951	gene	oprB	PA3186	Glucose/carbohydrate outer membrane porin OprB precursor
1345	15	A01	155	162.154	1.04616	62.1366	0.400881	102.608	0.661989	255.092	1.64576	152.031	0.980847	175.141	1.12994	275.738	1.77895	293.429	1.89309	289.724	1.86919	gene	PA3116	PA3116	probable aspartate-semialdehyde dehydrogenase
1346	15	A02	93	157.696	1.69565	176.013	1.89261	237.974	2.55886	147.198	1.58277	216.555	2.32855	196.229	2.10999	326.669	3.51257	250.417	2.69265	131.841	1.41764	gene	PA2463	PA2463	hypothetical protein
1347	15	A03	1141	867.764	0.760529	525.263	0.460353	240.487	0.210769	351.849	0.308369	1217.03	1.06663	189.051	0.165689	309.879	0.271585	340.523	0.298442	220.839	0.193549	gene	alc	PA1515	allantoicase
1348	15	A04	219	148.204	0.676731	234.099	1.06894	124.712	0.569461	248.299	1.13379	150.869	0.6889	217.142	0.991517	555.163	2.53499	87.1458	0.397926	200.338	0.914785	gene	sbcB	PA4316	exodeoxyribonuclease I
1349	15	A05	356	377.232	1.05964	537.298	1.50926	401.374	1.12746	612.051	1.71924	588.081	1.65191	168.632	0.473686	527.847	1.48272	289.503	0.813209	230.457	0.647352	gene	PA0222	PA0222	hypothetical protein
1350	15	A06	129	178.538	1.38402	177.748	1.37789	69.6641	0.540032	148.67	1.15248	93.0105	0.721011	98.0967	0.76044	271.301	2.10311	356.572	2.76412	205.8	1.59535	gene	PA1629	PA1629	probable enoyl-CoA hydratase/isomerase
1351	15	A07	102	186.442	1.82786	165.165	1.61927	142.778	1.39979	219.889	2.15577	263.287	2.58125	242.457	2.37703	355.032	3.4807	176.835	1.73368	87.543	0.858265	gene	PA3197	PA3197	hypothetical protein
1352	15	A08	288	294.581	1.02285	298.761	1.03736	337.348	1.17135	264.712	0.919141	374.479	1.30027	494.631	1.71747	342.09	1.18781	172.493	0.598935	530.265	1.8412	gene	PA3200	PA3200	conserved hypothetical protein
1353	15	A09	212	134.043	0.632278	438.407	2.06796	330.318	1.5581	596.812	2.81515	327.831	1.54637	339.054	1.59931	278.848	1.31532	254.615	1.20101	222.733	1.05063	gene	PA1110	PA1110	hypothetical protein
1354	15	A10	125	548.799	4.39039	455.568	3.64454	382.986	3.06389	340.12	2.72096	332.116	2.65693	354.119	2.83295	255.446	2.04357	251.767	2.01414	354.228	2.83382	gene	PA4308	PA4308	conserved hypothetical protein
1355	15	A11	306	451.345	1.47498	303.076	0.990446	477.844	1.56158	242.576	0.792734	606.154	1.9809	566.551	1.85147	274.769	0.89794	330.738	1.08084	245.868	0.80349	gene	glyA1	PA5415	serine hydroxymethyltransferase
1356	15	A12	250	127.281	0.509123	67.9553	0.271821	152.367	0.609467	238.72	0.954878	463.679	1.85472	81.3561	0.325425	339.407	1.35763	260.391	1.04157	138.926	0.555703	gene	PA0444	PA0444	N-carbamoyl-beta-alanine amidohydrolase
1357	15	B01	90	163.477	1.81641	186.46	2.07178	79.8956	0.887729	83.8689	0.931877	130.094	1.44549	58.8168	0.65352	354.036	3.93374	466.298	5.18109	129.867	1.44297	gene	PA5505	PA5505	probable TonB-dependent receptor
1358	15	B02	2384	1413.16	0.59277	522.37	0.219115	318.28	0.133507	512.323	0.214901	1101.65	0.4621	207.518	0.0870461	374.282	0.156997	316.422	0.132727	424.021	0.177861	gene	PA2657	PA2657	probable two-component response regulator
1359	15	B03	227	209.183	0.921509	111.876	0.492847	187.969	0.828059	144.223	0.635343	174.17	0.76727	133.944	0.590063	340.748	1.50109	426.715	1.8798	363.934	1.60324	gene	PA4624	PA4624	hypothetical protein
1360	15	B04	338	428.485	1.26771	370.197	1.09526	244.507	0.723392	197.623	0.584684	355.204	1.0509	294.327	0.87079	283.54	0.838877	255.516	0.755965	334.814	0.990574	gene	pnp	PA4740	polyribonucleotide nucleotidyltransferase
1361	15	B05	180	135.865	0.754804	97.7195	0.542886	121.97	0.677608	168.14	0.934111	125.456	0.696978	77.5813	0.431007	380.416	2.11342	406.605	2.25891	344.486	1.91381	gene	PA4089	PA4089	probable short-chain dehydrogenase
1362	15	B06	325	411.484	1.26611	181.942	0.559823	104.488	0.321501	149.323	0.459454	164.176	0.505157	140.226	0.431465	116.541	0.358588	232.887	0.716576	285.123	0.877301	gene	tgt	PA3823	queuine tRNA-ribosyltransferase
1363	15	B07	161	203.232	1.26231	266.626	1.65606	244.401	1.51802	236.943	1.47169	117.127	0.727498	169.227	1.0511	265.931	1.65174	441.041	2.73938	203.556	1.26432	gene	glyA1	PA5415	serine hydroxymethyltransferase
1364	15	B08	350	118.801	0.339432	293.069	0.83734	172.273	0.492209	222.286	0.635103	182.125	0.520358	164.069	0.468768	450.909	1.28831	279.043	0.797267	303.614	0.867468	gene	osmC	PA0059	osmotically inducible protein OsmC
1365	15	B09	96	269.422	2.80648	206.666	2.15277	263.321	2.74293	232.669	2.42363	153.784	1.60191	150.493	1.56763	266.219	2.77311	252.771	2.63303	163.267	1.7007	gene	PA0239	PA0239	hypothetical protein
1366	15	B10	12366	7668.43	0.620122	5528.74	0.447092	1802.13	0.145733	1585.03	0.128177	2826.19	0.228545	287.621	0.023259	277.517	0.0224419	451.181	0.0364856	244.351	0.0197599	gene	braC	PA1074	branched-chain amino acid transport protein BraC
1367	15	B11	25274	51794.8	2.04933	43331.4	1.71446	11254.4	0.445297	6645.09	0.262922	3946.84	0.156162	1404.75	0.0555809	250.896	0.00992703	307.753	0.0121766	404.618	0.0160093	gene	exaA	PA1982	quinoprotein alcohol dehydrogenase
1368	15	B12	232	405.167	1.74641	230.171	0.992116	344.556	1.48515	510.831	2.20186	432.624	1.86476	598.829	2.58116	253.005	1.09054	318.773	1.37402	291.436	1.25619	gene	PA0397	PA0397	probable cation efflux system protein
1369	15	C01	21710	21019.7	0.968203	9210.53	0.424253	1388.73	0.0639674	2097.18	0.0965996	11954.8	0.550661	361.572	0.0166546	165.404	0.00761877	495.901	0.0228421	375.925	0.0173158	gene	PA4570	PA4570	hypothetical protein
